# Supplementary material for: Identifying candidate genetic variants for egg number by analyzing over 1,000 fully sequenced layers
Source: Gigascience. 2025 Jun 17;14:giaf064. doi: 10.1093/gigascience/giaf064 (PMC12203006; doi:10.1093/gigascience/giaf064)
Supplement: giaf064_Supplemental_Files [file giaf064_supplemental_files.zip]

Archive with 2 entries (2 files):
- Additional_file_AN_20250307.docx
- Additonal file Tables_AN_20250307.xlsx
