# Supplementary material for: Identifying candidate genetic variants for egg number by analyzing over 1,000 fully sequenced layers
Source: Gigascience. 2025 Jun 17;14:giaf064. doi: 10.1093/gigascience/giaf064 (PMC12203006; doi:10.1093/gigascience/giaf064)
Supplement: giaf064_Supplemental_Files [file giaf064_supplemental_files.zip › Additonal file Tables_AN_20250307.xlsx]

## Sheet: Table S1
Table S1 Significant SNPs identified by GWAS
Trait	Model	SNP_type	SNP	beta	beta_se	p_value	FDR
CEN500	Model AD	Additive SNP effects	1:78321985	-44.7624	7.02608	1.87933e-10	0.00132721
CEN500	Model AD	Additive SNP effects	2:110551030	-31.0783	5.2122	2.48252e-09	0.00557263
CEN500	Model AD	Additive SNP effects	2:110618426	-31.2809	5.21857	2.04562e-09	0.00557263
CEN600	Model AD	Additive SNP effects	1:78099258	-31.8519	6.46103	8.22946e-07	0.00955781
CEN600	Model AD	Additive SNP effects	1:78099266	-31.8332	6.46328	8.4263e-07	0.00972369
CEN600	Model AD	Additive SNP effects	1:78321985	-52.3631	10.5144	6.3543e-07	0.00767716
CEN600	Model AD	Additive SNP effects	1:80482589	-48.3589	8.51346	1.34472e-08	0.00140333
CEN600	Model AD	Additive SNP effects	1:80512821	-45.1247	8.12306	2.77399e-08	0.00237796
CEN600	Model AD	Additive SNP effects	1:80526226	-48.3194	8.5104	1.36531e-08	0.00140447
CEN600	Model AD	Additive SNP effects	1:80526366	-48.3773	8.51183	1.3194e-08	0.00140333
CEN600	Model AD	Additive SNP effects	1:80527202	-42.2198	8.07944	1.73615e-07	0.00484112
CEN600	Model AD	Additive SNP effects	1:80527682	-48.3773	8.51183	1.3194e-08	0.00140333
CEN600	Model AD	Additive SNP effects	1:80527967	-42.2166	8.07944	1.73981e-07	0.00484112
CEN600	Model AD	Additive SNP effects	1:80528001	-48.3773	8.51183	1.3194e-08	0.00140333
CEN600	Model AD	Additive SNP effects	1:80528011	-48.3773	8.51183	1.3194e-08	0.00140333
CEN600	Model AD	Additive SNP effects	1:80528031	-48.3773	8.51183	1.3194e-08	0.00140333
CEN600	Model AD	Additive SNP effects	1:80528070	-48.3773	8.51183	1.3194e-08	0.00140333
CEN600	Model AD	Additive SNP effects	1:80528103	-48.3773	8.51183	1.3194e-08	0.00140333
CEN600	Model AD	Additive SNP effects	1:80528130	-48.4488	8.51241	1.25896e-08	0.00140333
CEN600	Model AD	Additive SNP effects	1:80528505	-48.2807	8.51062	1.40324e-08	0.00142315
CEN600	Model AD	Additive SNP effects	1:80533405	-48.3773	8.51183	1.3194e-08	0.00140333
CEN600	Model AD	Additive SNP effects	1:80533411	-38.5452	7.68614	5.30623e-07	0.00650919
CEN600	Model AD	Additive SNP effects	1:80533859	-48.3773	8.51183	1.3194e-08	0.00140333
CEN600	Model AD	Additive SNP effects	1:80541002	-47.8884	8.50091	1.76769e-08	0.00165308
CEN600	Model AD	Additive SNP effects	1:130333273	-53.3505	10.5409	4.16418e-07	0.00590386
CEN600	Model AD	Additive SNP effects	2:110509626	-29.8006	5.47973	5.3781e-08	0.00435129
CEN600	Model AD	Additive SNP effects	2:110510027	-28.2752	5.59044	4.24198e-07	0.00590386
CEN600	Model AD	Additive SNP effects	2:110512363	-41.0322	7.77862	1.32753e-07	0.00482788
CEN600	Model AD	Additive SNP effects	2:110512723	-41.1499	7.77992	1.22829e-07	0.00481524
CEN600	Model AD	Additive SNP effects	2:110516656	-41.1609	7.77552	1.19902e-07	0.00481524
CEN600	Model AD	Additive SNP effects	2:110517816	-40.9788	7.78276	1.39942e-07	0.00484112
CEN600	Model AD	Additive SNP effects	2:110518231	-41.1306	7.77984	1.24471e-07	0.00481524
CEN600	Model AD	Additive SNP effects	2:110519411	-41.2031	7.78102	1.18805e-07	0.00481524
CEN600	Model AD	Additive SNP effects	2:110520115	-41.0683	7.7802	1.302e-07	0.00481524
CEN600	Model AD	Additive SNP effects	2:110521167	-41.0683	7.7802	1.302e-07	0.00481524
CEN600	Model AD	Additive SNP effects	2:110523997	-41.2609	7.78231	1.14613e-07	0.00481524
CEN600	Model AD	Additive SNP effects	2:110527126	-35.6171	6.15647	7.23817e-09	0.000965192
CEN600	Model AD	Additive SNP effects	2:110528110	-36.1527	6.15141	4.17408e-09	0.0006134
CEN600	Model AD	Additive SNP effects	2:110532424	-39.1695	7.47847	1.62656e-07	0.00484112
CEN600	Model AD	Additive SNP effects	2:110535875	-41.1499	7.77992	1.22829e-07	0.00481524
CEN600	Model AD	Additive SNP effects	2:110536496	-38.5593	7.47078	2.45182e-07	0.00508789
CEN600	Model AD	Additive SNP effects	2:110536794	-41.4758	7.7789	9.72309e-08	0.00481524
CEN600	Model AD	Additive SNP effects	2:110536864	-40.6238	7.78011	1.77485e-07	0.00484112
CEN600	Model AD	Additive SNP effects	2:110536892	-40.9607	7.77515	1.37802e-07	0.00484112
CEN600	Model AD	Additive SNP effects	2:110537038	-41.2589	7.78343	1.15262e-07	0.00481524
CEN600	Model AD	Additive SNP effects	2:110537220	-41.1499	7.77992	1.22829e-07	0.00481524
CEN600	Model AD	Additive SNP effects	2:110538108	-41.1872	7.78152	1.20362e-07	0.00481524
CEN600	Model AD	Additive SNP effects	2:110538209	-41.1872	7.78152	1.20362e-07	0.00481524
CEN600	Model AD	Additive SNP effects	2:110538359	-41.0683	7.7802	1.302e-07	0.00481524
CEN600	Model AD	Additive SNP effects	2:110538768	-41.0695	7.77857	1.29308e-07	0.00481524
CEN600	Model AD	Additive SNP effects	2:110540368	-41.1962	7.78034	1.19072e-07	0.00481524
CEN600	Model AD	Additive SNP effects	2:110541170	-41.2426	7.7783	1.14375e-07	0.00481524
CEN600	Model AD	Additive SNP effects	2:110549231	-41.5633	7.7818	9.23871e-08	0.00481524
CEN600	Model AD	Additive SNP effects	2:110549815	-38.5874	7.46034	2.31199e-07	0.00484112
CEN600	Model AD	Additive SNP effects	2:110550029	-41.6072	7.7776	8.81466e-08	0.00481524
CEN600	Model AD	Additive SNP effects	2:110550140	-39.3858	7.46078	1.29866e-07	0.00481524
CEN600	Model AD	Additive SNP effects	2:110550769	-41.9213	7.46261	1.93736e-08	0.00172967
CEN600	Model AD	Additive SNP effects	2:110551030	-47.0247	7.55	4.71128e-10	0.000341339
CEN600	Model AD	Additive SNP effects	2:110551518	-38.0175	7.48005	3.72489e-07	0.00590386
CEN600	Model AD	Additive SNP effects	2:110553705	-37.4533	7.48745	5.66987e-07	0.0069199
CEN600	Model AD	Additive SNP effects	2:110554841	-35.5945	7.22018	8.22862e-07	0.00955781
CEN600	Model AD	Additive SNP effects	2:110555323	-41.1875	7.78519	1.21993e-07	0.00481524
CEN600	Model AD	Additive SNP effects	2:110555800	-41.2069	7.78126	1.18591e-07	0.00481524
CEN600	Model AD	Additive SNP effects	2:110555874	-37.9519	7.51268	4.3786e-07	0.00590386
CEN600	Model AD	Additive SNP effects	2:110556049	-41.7336	7.78503	8.28843e-08	0.00481524
CEN600	Model AD	Additive SNP effects	2:110557155	-41.7421	7.78631	8.27834e-08	0.00481524
CEN600	Model AD	Additive SNP effects	2:110567481	-39.2909	7.52411	1.77006e-07	0.00484112
CEN600	Model AD	Additive SNP effects	2:110568744	-41.0262	7.78195	1.34971e-07	0.00484112
CEN600	Model AD	Additive SNP effects	2:110569944	-41.1875	7.78519	1.21993e-07	0.00481524
CEN600	Model AD	Additive SNP effects	2:110571395	-41.9109	7.77633	7.06365e-08	0.00481524
CEN600	Model AD	Additive SNP effects	2:110573504	-37.829	7.51112	4.74405e-07	0.00600365
CEN600	Model AD	Additive SNP effects	2:110574926	-41.7502	7.78133	8.07546e-08	0.00481524
CEN600	Model AD	Additive SNP effects	2:110575492	-36.1096	7.22517	5.80045e-07	0.00705094
CEN600	Model AD	Additive SNP effects	2:110575706	-41.5751	7.78563	9.29648e-08	0.00481524
CEN600	Model AD	Additive SNP effects	2:110577062	-37.9279	7.48134	3.98537e-07	0.00590386
CEN600	Model AD	Additive SNP effects	2:110577117	-36.3261	7.19805	4.49635e-07	0.00590386
CEN600	Model AD	Additive SNP effects	2:110577124	-39.9155	7.44663	8.31278e-08	0.00481524
CEN600	Model AD	Additive SNP effects	2:110577160	-41.548	7.78196	9.34583e-08	0.00481524
CEN600	Model AD	Additive SNP effects	2:110577178	-41.7518	7.78071	8.04777e-08	0.00481524
CEN600	Model AD	Additive SNP effects	2:110577271	-42.0198	7.78313	6.7079e-08	0.00481524
CEN600	Model AD	Additive SNP effects	2:110577381	-41.015	7.77804	1.34084e-07	0.00484112
CEN600	Model AD	Additive SNP effects	2:110577403	-41.4943	7.77948	9.6176e-08	0.00481524
CEN600	Model AD	Additive SNP effects	2:110577469	-41.6905	7.78335	8.49084e-08	0.00481524
CEN600	Model AD	Additive SNP effects	2:110577669	-41.149	7.78351	1.24553e-07	0.00481524
CEN600	Model AD	Additive SNP effects	2:110577672	-41.149	7.78351	1.24553e-07	0.00481524
CEN600	Model AD	Additive SNP effects	2:110578278	-38.4147	7.47389	2.7495e-07	0.00556139
CEN600	Model AD	Additive SNP effects	2:110591687	-39.7536	7.45564	9.71345e-08	0.00481524
CEN600	Model AD	Additive SNP effects	2:110594154	-41.0776	7.78236	1.30399e-07	0.00481524
CEN600	Model AD	Additive SNP effects	2:110594932	-30.5873	5.89094	2.07751e-07	0.00484112
CEN600	Model AD	Additive SNP effects	2:110595015	-36.1129	6.01676	1.94839e-09	0.000372796
CEN600	Model AD	Additive SNP effects	2:110595022	-36.1257	6.01727	1.92916e-09	0.000372796
CEN600	Model AD	Additive SNP effects	2:110595038	-37.2603	6.19201	1.77173e-09	0.000364508
CEN600	Model AD	Additive SNP effects	2:110595143	-35.7274	6.16315	6.75427e-09	0.000917658
CEN600	Model AD	Additive SNP effects	2:110595172	-36.4949	6.16406	3.20803e-09	0.000525336
CEN600	Model AD	Additive SNP effects	2:110595186	-31.4573	6.1716	3.44905e-07	0.00590386
CEN600	Model AD	Additive SNP effects	2:110595196	-31.4463	6.17193	3.4864e-07	0.00590386
CEN600	Model AD	Additive SNP effects	2:110595198	-33.2723	6.03568	3.53583e-08	0.00299538
CEN600	Model AD	Additive SNP effects	2:110595244	-31.0145	5.8893	1.3925e-07	0.00484112
CEN600	Model AD	Additive SNP effects	2:110595285	-38.8002	6.33425	9.04266e-10	0.000341339
CEN600	Model AD	Additive SNP effects	2:110595309	-34.9242	6.19091	1.68866e-08	0.00163035
CEN600	Model AD	Additive SNP effects	2:110595522	-38.8002	6.33425	9.04266e-10	0.000341339
CEN600	Model AD	Additive SNP effects	2:110595676	-38.8002	6.33425	9.04266e-10	0.000341339
CEN600	Model AD	Additive SNP effects	2:110598704	-37.4701	6.19292	1.44431e-09	0.000341339
CEN600	Model AD	Additive SNP effects	2:110598876	-38.7862	6.33055	8.96518e-10	0.000341339
CEN600	Model AD	Additive SNP effects	2:110599260	-35.0795	6.03461	6.13436e-09	0.000868037
CEN600	Model AD	Additive SNP effects	2:110599909	-36.6753	6.19569	3.22936e-09	0.000525336
CEN600	Model AD	Additive SNP effects	2:110600221	-38.0464	6.35799	2.17707e-09	0.000401963
CEN600	Model AD	Additive SNP effects	2:110600294	-33.4829	6.00737	2.4948e-08	0.00219079
CEN600	Model AD	Additive SNP effects	2:110600318	-38.4928	6.3241	1.15275e-09	0.000341339
CEN600	Model AD	Additive SNP effects	2:110600880	-38.9628	6.33393	7.67817e-10	0.000341339
CEN600	Model AD	Additive SNP effects	2:110601273	-38.5844	6.3342	1.11905e-09	0.000341339
CEN600	Model AD	Additive SNP effects	2:110602051	-34.0933	6.04463	1.6981e-08	0.00163035
CEN600	Model AD	Additive SNP effects	2:110602143	-36.4052	6.16687	3.56231e-09	0.000555757
CEN600	Model AD	Additive SNP effects	2:110602387	-38.5344	6.33084	1.1521e-09	0.000341339
CEN600	Model AD	Additive SNP effects	2:110602554	-38.5674	6.33421	1.13808e-09	0.000341339
CEN600	Model AD	Additive SNP effects	2:110604270	-33.9459	5.91007	9.26117e-09	0.0012125
CEN600	Model AD	Additive SNP effects	2:110604361	-39.1712	6.33423	6.24809e-10	0.000341339
CEN600	Model AD	Additive SNP effects	2:110605195	-36.3385	6.15869	3.62747e-09	0.000555757
CEN600	Model AD	Additive SNP effects	2:110605599	-26.5972	5.37608	7.52401e-07	0.00883827
CEN600	Model AD	Additive SNP effects	2:110607644	-36.9725	6.16159	1.96732e-09	0.000372796
CEN600	Model AD	Additive SNP effects	2:110608330	-38.3217	6.33233	1.43279e-09	0.000341339
CEN600	Model AD	Additive SNP effects	2:110608437	-38.494	6.33301	1.21462e-09	0.000341339
CEN600	Model AD	Additive SNP effects	2:110608615	-38.6579	6.32953	1.01184e-09	0.000341339
CEN600	Model AD	Additive SNP effects	2:110608811	-38.8698	6.33275	8.36291e-10	0.000341339
CEN600	Model AD	Additive SNP effects	2:110608833	-37.8389	6.03166	3.53313e-10	0.000341339
CEN600	Model AD	Additive SNP effects	2:110608898	-39.8367	6.34559	3.43284e-10	0.000341339
CEN600	Model AD	Additive SNP effects	2:110608931	-38.8031	6.33053	8.81491e-10	0.000341339
CEN600	Model AD	Additive SNP effects	2:110609054	-38.9706	6.33236	7.54614e-10	0.000341339
CEN600	Model AD	Additive SNP effects	2:110609120	-36.6593	6.1958	3.283e-09	0.000525336
CEN600	Model AD	Additive SNP effects	2:110609276	-38.8871	6.33274	8.21939e-10	0.000341339
CEN600	Model AD	Additive SNP effects	2:110610305	-38.9835	6.33125	7.39901e-10	0.000341339
CEN600	Model AD	Additive SNP effects	2:110610476	-35.5861	6.3262	1.85311e-08	0.00169428
CEN600	Model AD	Additive SNP effects	2:110610529	-36.4164	6.17732	3.74312e-09	0.000561528
CEN600	Model AD	Additive SNP effects	2:110610536	-36.6524	6.17568	2.93931e-09	0.000503935
CEN600	Model AD	Additive SNP effects	2:110612863	-41.9788	7.78074	6.8438e-08	0.00481524
CEN600	Model AD	Additive SNP effects	2:110613598	-41.7366	7.77792	8.04866e-08	0.00481524
CEN600	Model AD	Additive SNP effects	2:110613932	-39.5239	7.44658	1.11051e-07	0.00481524
CEN600	Model AD	Additive SNP effects	2:110616177	-41.8148	7.78226	7.74011e-08	0.00481524
CEN600	Model AD	Additive SNP effects	2:110616184	-41.8681	7.78088	7.41167e-08	0.00481524
CEN600	Model AD	Additive SNP effects	2:110616275	-41.944	7.7838	7.1003e-08	0.00481524
CEN600	Model AD	Additive SNP effects	2:110618011	-41.5629	7.77593	9.03849e-08	0.00481524
CEN600	Model AD	Additive SNP effects	2:110618426	-47.6298	7.56668	3.08052e-10	0.000341339
CEN600	Model AD	Additive SNP effects	2:110621595	-41.7225	7.78588	8.38023e-08	0.00481524
CEN600	Model AD	Additive SNP effects	2:110621771	-35.9625	7.24012	6.79561e-07	0.00811502
CEN600	Model AD	Additive SNP effects	2:110621812	-36.7083	6.16397	2.59591e-09	0.000462712
CEN600	Model AD	Additive SNP effects	2:110622032	-41.6208	7.7854	8.9917e-08	0.00481524
CEN600	Model AD	Additive SNP effects	2:110622197	-41.079	7.78557	1.31822e-07	0.00481837
CEN600	Model AD	Additive SNP effects	2:110622248	-38.3349	6.33594	1.44503e-09	0.000341339
CEN600	Model AD	Additive SNP effects	2:110622305	-41.1206	7.78248	1.26577e-07	0.00481524
CEN600	Model AD	Additive SNP effects	2:110622343	-38.3518	6.33594	1.42136e-09	0.000341339
CEN600	Model AD	Additive SNP effects	2:110622370	-41.2477	7.78843	1.18351e-07	0.00481524
CEN600	Model AD	Additive SNP effects	2:110622393	-40.9897	7.78641	1.40759e-07	0.00484112
CEN600	Model AD	Additive SNP effects	2:110622688	-38.7937	6.33515	9.15121e-10	0.000341339
CEN600	Model AD	Additive SNP effects	2:110623057	-37.6907	7.51011	5.20344e-07	0.00641588
CEN600	Model AD	Additive SNP effects	2:110623174	-38.6035	6.333	1.09026e-09	0.000341339
CEN600	Model AD	Additive SNP effects	2:110623736	-41.0234	7.78637	1.37465e-07	0.00484112
CEN600	Model AD	Additive SNP effects	2:110623822	-41.1169	7.78727	1.29174e-07	0.00481524
CEN600	Model AD	Additive SNP effects	2:110623837	-35.5062	7.15926	7.06837e-07	0.00839896
CEN600	Model AD	Additive SNP effects	2:110623867	-39.0601	7.45815	1.63009e-07	0.00484112
CEN600	Model AD	Additive SNP effects	2:110623904	-40.9498	7.78384	1.43379e-07	0.00484112
CEN600	Model AD	Additive SNP effects	2:110624437	-38.8177	6.33485	8.91967e-10	0.000341339
CEN600	Model AD	Additive SNP effects	2:110625406	-41.4942	7.78485	9.81508e-08	0.00481524
CEN600	Model AD	Additive SNP effects	2:110625611	-38.5795	7.45446	2.2749e-07	0.00484112
CEN600	Model AD	Additive SNP effects	2:110626261	-40.8412	7.77763	1.5119e-07	0.00484112
CEN600	Model AD	Additive SNP effects	2:110626606	-41.6633	7.7871	8.78161e-08	0.00481524
CEN600	Model AD	Additive SNP effects	2:110626625	-41.6633	7.7871	8.78161e-08	0.00481524
CEN600	Model AD	Additive SNP effects	2:110626675	-41.5853	7.78568	9.23106e-08	0.00481524
CEN600	Model AD	Additive SNP effects	2:110626700	-41.0446	7.78585	1.35177e-07	0.00484112
CEN600	Model AD	Additive SNP effects	2:110628762	-37.8819	7.51449	4.62681e-07	0.00593879
CEN600	Model AD	Additive SNP effects	2:110628804	-38.9276	7.4848	1.98342e-07	0.00484112
CEN600	Model AD	Additive SNP effects	2:110628812	-41.4945	7.78387	9.77625e-08	0.00481524
CEN600	Model AD	Additive SNP effects	2:110628988	-37.8819	7.51449	4.62681e-07	0.00593879
CEN600	Model AD	Additive SNP effects	2:110629135	-41.0043	7.78447	1.38336e-07	0.00484112
CEN600	Model AD	Additive SNP effects	2:110629373	-41.1169	7.78727	1.29174e-07	0.00481524
CEN600	Model AD	Additive SNP effects	2:110630362	-41.1169	7.78727	1.29174e-07	0.00481524
CEN600	Model AD	Additive SNP effects	2:110630672	-37.3534	7.50869	6.53536e-07	0.00788268
CEN600	Model AD	Additive SNP effects	2:110631069	-40.7851	7.77787	1.57358e-07	0.00484112
CEN600	Model AD	Additive SNP effects	2:110631189	-40.7812	7.78531	1.62128e-07	0.00484112
CEN600	Model AD	Additive SNP effects	2:110631209	-40.9937	7.78571	1.4001e-07	0.00484112
CEN600	Model AD	Additive SNP effects	2:110631445	-38.9134	7.44007	1.69286e-07	0.00484112
CEN600	Model AD	Additive SNP effects	2:110631591	-35.6401	7.22285	8.04199e-07	0.00937031
CEN600	Model AD	Additive SNP effects	2:110631855	-37.81	7.51696	4.90594e-07	0.00614374
CEN600	Model AD	Additive SNP effects	2:110632173	-36.0338	7.21076	5.81641e-07	0.00705094
CEN600	Model AD	Additive SNP effects	2:110632247	-41.6633	7.7871	8.78161e-08	0.00481524
CEN600	Model AD	Additive SNP effects	2:110632302	-41.6633	7.7871	8.78161e-08	0.00481524
CEN600	Model AD	Additive SNP effects	2:110632333	-37.7232	7.51156	5.11321e-07	0.00633718
CEN600	Model AD	Additive SNP effects	2:110632407	-41.6271	7.78742	9.02054e-08	0.00481524
CEN600	Model AD	Additive SNP effects	2:110632462	-41.189	7.77073	1.1547e-07	0.00481524
CEN600	Model AD	Additive SNP effects	2:110635163	-41.247	7.7756	1.1288e-07	0.00481524
CEN600	Model AD	Additive SNP effects	2:110635567	-41.4945	7.78387	9.77625e-08	0.00481524
CEN600	Model AD	Additive SNP effects	2:110635680	-41.6633	7.7871	8.78161e-08	0.00481524
CEN600	Model AD	Additive SNP effects	2:110635959	-41.6582	7.78232	8.6544e-08	0.00481524
CEN600	Model AD	Additive SNP effects	2:110636939	-41.0049	7.78209	1.37068e-07	0.00484112
CEN600	Model AD	Additive SNP effects	2:110638706	-41.079	7.78557	1.31822e-07	0.00481837
CEN600	Model AD	Additive SNP effects	2:110638750	-42.225	7.7843	5.81612e-08	0.00455274
CEN600	Model AD	Additive SNP effects	2:110639189	-41.1617	7.78415	1.23739e-07	0.00481524
CEN600	Model AD	Additive SNP effects	2:110640516	-36.8934	6.19756	2.6346e-09	0.000462712
CEN600	Model AD	Additive SNP effects	2:110643499	-27.7889	5.59924	6.94213e-07	0.00827627
CEN600	Model AD	Additive SNP effects	2:110644330	-27.5886	5.59927	8.3431e-07	0.00965864
CEN600	Model AD	Additive SNP effects	2:110644337	-27.5886	5.59927	8.3431e-07	0.00965864
CEN600	Model AD	Additive SNP effects	2:110644556	-41.701	7.78402	8.44961e-08	0.00481524
CEN600	Model AD	Additive SNP effects	2:110645482	-41.5356	7.78555	9.55632e-08	0.00481524
CEN600	Model AD	Additive SNP effects	2:110651211	-40.7292	7.19588	1.51317e-08	0.00151333
CEN600	Model AD	Additive SNP effects	2:110653862	-41.3497	7.7787	1.0621e-07	0.00481524
CEN600	Model AD	Additive SNP effects	2:110655865	-41.3763	7.77503	1.02811e-07	0.00481524
CEN600	Model AD	Additive SNP effects	2:110656733	-41.339	7.77943	1.07318e-07	0.00481524
CEN600	Model AD	Additive SNP effects	2:110656816	-41.3308	7.78058	1.08408e-07	0.00481524
CEN600	Model AD	Additive SNP effects	2:110656860	-41.3308	7.78058	1.08408e-07	0.00481524
CEN600	Model AD	Additive SNP effects	2:110656887	-41.4531	7.78205	9.99831e-08	0.00481524
CEN600	Model AD	Additive SNP effects	2:110656898	-41.6393	7.78044	8.70863e-08	0.00481524
CEN600	Model AD	Additive SNP effects	2:110662601	-38.6132	6.335	1.09293e-09	0.000341339
CEN600	Model AD	Additive SNP effects	2:110662666	-38.1934	6.32152	1.52402e-09	0.000341339
CEN600	Model AD	Additive SNP effects	2:110662794	-41.3689	7.77954	1.05119e-07	0.00481524
CEN600	Model AD	Additive SNP effects	2:110662839	-38.1968	6.3306	1.60275e-09	0.000341339
CEN600	Model AD	Additive SNP effects	2:110663884	-38.2194	6.33529	1.61171e-09	0.000341339
CEN600	Model AD	Additive SNP effects	2:110663922	-38.2194	6.33529	1.61171e-09	0.000341339
CEN600	Model AD	Additive SNP effects	2:110663942	-38.2194	6.33529	1.61171e-09	0.000341339
CEN600	Model AD	Additive SNP effects	2:110665938	-41.4531	7.78205	9.99831e-08	0.00481524
CEN600	Model AD	Additive SNP effects	2:110666768	-29.7943	5.61496	1.11919e-07	0.00481524
CEN600	Model AD	Additive SNP effects	2:110666947	-28.6308	5.729	5.80737e-07	0.00705094
CEN600	Model AD	Additive SNP effects	2:110727645	-40.3515	7.77653	2.11568e-07	0.00484112
CEN600	Model AD	Additive SNP effects	2:110729247	-40.3515	7.77653	2.11568e-07	0.00484112
CEN600	Model AD	Additive SNP effects	2:110730152	-40.5061	7.76744	1.83961e-07	0.00484112
CEN600	Model AD	Additive SNP effects	2:110732755	-40.3971	7.77697	2.05332e-07	0.00484112
CEN600	Model AD	Additive SNP effects	2:110738249	-39.4051	7.7734	3.99438e-07	0.00590386
CEN600	Model AD	Additive SNP effects	2:110738597	-40.2541	7.774	2.24235e-07	0.00484112
CEN600	Model AD	Additive SNP effects	2:110738674	-40.3777	7.77764	2.0859e-07	0.00484112
CEN600	Model AD	Additive SNP effects	2:110739003	-40.3515	7.77653	2.11568e-07	0.00484112
CEN600	Model AD	Additive SNP effects	2:110739073	-40.3515	7.77653	2.11568e-07	0.00484112
CEN600	Model AD	Additive SNP effects	2:110739194	-40.3515	7.77653	2.11568e-07	0.00484112
CEN600	Model AD	Additive SNP effects	2:110739242	-39.7106	7.77402	3.25388e-07	0.00590386
CEN600	Model AD	Additive SNP effects	2:110739306	-40.3972	7.77346	2.02754e-07	0.00484112
CEN600	Model AD	Additive SNP effects	2:110739320	-40.3972	7.77346	2.02754e-07	0.00484112
CEN600	Model AD	Additive SNP effects	2:110739493	-40.3824	7.77811	2.08276e-07	0.00484112
CEN600	Model AD	Additive SNP effects	2:110739728	-39.8463	7.77827	3.01071e-07	0.00576979
CEN600	Model AD	Additive SNP effects	2:110740185	-40.3664	7.77496	2.0822e-07	0.00484112
CEN600	Model AD	Additive SNP effects	2:110740271	-40.3824	7.77811	2.08276e-07	0.00484112
CEN600	Model AD	Additive SNP effects	2:110740361	-40.2684	7.77664	2.24139e-07	0.00484112
CEN600	Model AD	Additive SNP effects	2:110740515	-40.2684	7.77664	2.24139e-07	0.00484112
CEN600	Model AD	Additive SNP effects	2:110740536	-42.1094	7.45957	1.65168e-08	0.00162923
CEN600	Model AD	Additive SNP effects	2:110740597	-39.7619	7.77217	3.1219e-07	0.00583869
CEN600	Model AD	Additive SNP effects	2:110740655	-43.6257	7.50525	6.14794e-09	0.000868037
CEN600	Model AD	Additive SNP effects	2:110740997	-40.3824	7.77811	2.08276e-07	0.00484112
CEN600	Model AD	Additive SNP effects	2:110741043	-37.8549	7.44249	3.65068e-07	0.00590386
CEN600	Model AD	Additive SNP effects	2:110742617	-39.6802	7.77425	3.32469e-07	0.00590386
CEN600	Model AD	Additive SNP effects	2:110742660	-40.0391	7.77619	2.61983e-07	0.00535932
CEN600	Model AD	Additive SNP effects	2:110742664	-40.0391	7.77619	2.61983e-07	0.00535932
CEN600	Model AD	Additive SNP effects	2:110742750	-40.2684	7.77664	2.24139e-07	0.00484112
CEN600	Model AD	Additive SNP effects	2:110742770	-40.2138	7.7749	2.31273e-07	0.00484112
CEN600	Model AD	Additive SNP effects	2:110742804	-40.2684	7.77664	2.24139e-07	0.00484112
CEN600	Model AD	Additive SNP effects	2:110742926	-39.7367	7.77678	3.22747e-07	0.00590386
CEN600	Model AD	Additive SNP effects	2:110743082	-39.7619	7.77217	3.1219e-07	0.00583869
CEN600	Model AD	Additive SNP effects	2:110743147	-39.7112	7.77521	3.26613e-07	0.00590386
CEN600	Model AD	Additive SNP effects	2:110743390	-40.3824	7.77811	2.08276e-07	0.00484112
CEN600	Model AD	Additive SNP effects	2:110743531	-40.4283	7.77504	1.99562e-07	0.00484112
CEN600	Model AD	Additive SNP effects	2:110743533	-40.4283	7.77504	1.99562e-07	0.00484112
CEN600	Model AD	Additive SNP effects	2:110743578	-40.3824	7.77811	2.08276e-07	0.00484112
CEN600	Model AD	Additive SNP effects	2:110743755	-39.6533	7.77897	3.44177e-07	0.00590386
CEN600	Model AD	Additive SNP effects	2:110743768	-40.0954	7.78019	2.55649e-07	0.00525962
CEN600	Model AD	Additive SNP effects	2:110743854	-37.776	7.49491	4.64984e-07	0.00594714
CEN600	Model AD	Additive SNP effects	2:110743861	-39.6439	7.77817	3.45433e-07	0.00590386
CEN600	Model AD	Additive SNP effects	2:110744053	-39.8463	7.77827	3.01071e-07	0.00576979
CEN600	Model AD	Additive SNP effects	2:110744110	-39.7367	7.77678	3.22747e-07	0.00590386
CEN600	Model AD	Additive SNP effects	2:110744113	-39.7367	7.77678	3.22747e-07	0.00590386
CEN600	Model AD	Additive SNP effects	2:110744172	-40.2386	7.77508	2.27502e-07	0.00484112
CEN600	Model AD	Additive SNP effects	2:110744184	-39.7112	7.77521	3.26613e-07	0.00590386
CEN600	Model AD	Additive SNP effects	2:110744189	-39.7112	7.77521	3.26613e-07	0.00590386
CEN600	Model AD	Additive SNP effects	2:110744267	-40.2684	7.77664	2.24139e-07	0.00484112
CEN600	Model AD	Additive SNP effects	2:110744333	-40.2386	7.77508	2.27502e-07	0.00484112
CEN600	Model AD	Additive SNP effects	2:110744807	-40.4116	7.77239	1.9996e-07	0.00484112
CEN600	Model AD	Additive SNP effects	2:110744818	-40.4116	7.77239	1.9996e-07	0.00484112
CEN600	Model AD	Additive SNP effects	2:110745120	-40.3297	7.77248	2.11682e-07	0.00484112
CEN600	Model AD	Additive SNP effects	2:110745175	-42.5678	7.49286	1.33829e-08	0.00140333
CEN600	Model AD	Additive SNP effects	2:110745242	-39.8463	7.77827	3.01071e-07	0.00576979
CEN600	Model AD	Additive SNP effects	2:110745379	-40.2684	7.77664	2.24139e-07	0.00484112
CEN600	Model AD	Additive SNP effects	2:110745478	-40.3824	7.77811	2.08276e-07	0.00484112
CEN600	Model AD	Additive SNP effects	2:110745521	-40.3824	7.77811	2.08276e-07	0.00484112
CEN600	Model AD	Additive SNP effects	2:110745529	-40.3824	7.77811	2.08276e-07	0.00484112
CEN600	Model AD	Additive SNP effects	2:110745545	-39.8463	7.77827	3.01071e-07	0.00576979
CEN600	Model AD	Additive SNP effects	2:110745558	-39.8463	7.77827	3.01071e-07	0.00576979
CEN600	Model AD	Additive SNP effects	2:110745676	-39.7619	7.77217	3.1219e-07	0.00583869
CEN600	Model AD	Additive SNP effects	2:110746334	-40.3701	7.77641	2.0878e-07	0.00484112
CEN600	Model AD	Additive SNP effects	2:110746712	-40.7867	7.77937	1.58051e-07	0.00484112
CEN600	Model AD	Additive SNP effects	2:110746718	-40.7867	7.77937	1.58051e-07	0.00484112
CEN600	Model AD	Additive SNP effects	2:110746924	-40.006	7.7766	2.6837e-07	0.00547442
CEN600	Model AD	Additive SNP effects	2:110746936	-40.2684	7.77664	2.24139e-07	0.00484112
CEN600	Model AD	Additive SNP effects	2:110747000	-39.8318	7.77563	3.01279e-07	0.00576979
CEN600	Model AD	Additive SNP effects	2:110747005	-39.8231	7.77824	3.05851e-07	0.00578049
CEN600	Model AD	Additive SNP effects	2:110747128	-40.2849	7.77203	2.17988e-07	0.00484112
CEN600	Model AD	Additive SNP effects	2:110747321	-40.3515	7.77653	2.11568e-07	0.00484112
CEN600	Model AD	Additive SNP effects	2:110747328	-40.3515	7.77653	2.11568e-07	0.00484112
CEN600	Model AD	Additive SNP effects	2:110747961	-40.0745	7.77023	2.50356e-07	0.00516548
CEN600	Model AD	Additive SNP effects	2:110747991	-40.2386	7.77508	2.27502e-07	0.00484112
CEN600	Model AD	Additive SNP effects	2:110748476	-40.5756	7.77263	1.78619e-07	0.00484112
CEN600	Model AD	Additive SNP effects	2:110748675	-39.8197	7.77668	3.04896e-07	0.00577759
CEN600	Model AD	Additive SNP effects	2:110749141	-40.2376	7.77632	2.28675e-07	0.00484112
CEN600	Model AD	Additive SNP effects	2:110749210	-40.351	7.77779	2.12593e-07	0.00484112
CEN600	Model AD	Additive SNP effects	2:110749403	-40.3515	7.77653	2.11568e-07	0.00484112
CEN600	Model AD	Additive SNP effects	2:110749438	-40.3515	7.77653	2.11568e-07	0.00484112
CEN600	Model AD	Additive SNP effects	2:110749453	-40.3515	7.77653	2.11568e-07	0.00484112
CEN600	Model AD	Additive SNP effects	2:110749464	-40.3515	7.77653	2.11568e-07	0.00484112
CEN600	Model AD	Additive SNP effects	2:110749740	-40.3824	7.77811	2.08276e-07	0.00484112
CEN600	Model AD	Additive SNP effects	2:110749798	-40.3824	7.77811	2.08276e-07	0.00484112
CEN600	Model AD	Additive SNP effects	2:110750008	-40.2684	7.77664	2.24139e-07	0.00484112
CEN600	Model AD	Additive SNP effects	2:110750038	-40.2684	7.77664	2.24139e-07	0.00484112
CEN600	Model AD	Additive SNP effects	2:110750095	-40.2837	7.77551	2.20895e-07	0.00484112
CEN600	Model AD	Additive SNP effects	2:110750249	-39.7112	7.77521	3.26613e-07	0.00590386
CEN600	Model AD	Additive SNP effects	2:110750307	-38.1836	7.28171	1.57341e-07	0.00484112
CEN600	Model AD	Additive SNP effects	2:110750455	-37.049	7.4563	6.73631e-07	0.00807088
CEN600	Model AD	Additive SNP effects	2:110750515	-40.3824	7.77811	2.08276e-07	0.00484112
CEN600	Model AD	Additive SNP effects	2:110750667	-40.4283	7.77504	1.99562e-07	0.00484112
CEN600	Model AD	Additive SNP effects	2:110750669	-40.4283	7.77504	1.99562e-07	0.00484112
CEN600	Model AD	Additive SNP effects	2:110750680	-40.4283	7.77504	1.99562e-07	0.00484112
CEN600	Model AD	Additive SNP effects	2:110750690	-40.4283	7.77504	1.99562e-07	0.00484112
CEN600	Model AD	Additive SNP effects	2:110750695	-40.4283	7.77504	1.99562e-07	0.00484112
CEN600	Model AD	Additive SNP effects	2:110750781	-40.3515	7.77653	2.11568e-07	0.00484112
CEN600	Model AD	Additive SNP effects	2:110750842	-40.3515	7.77653	2.11568e-07	0.00484112
CEN600	Model AD	Additive SNP effects	2:110750860	-40.3515	7.77653	2.11568e-07	0.00484112
CEN600	Model AD	Additive SNP effects	2:110751067	-40.3972	7.77346	2.02754e-07	0.00484112
CEN600	Model AD	Additive SNP effects	2:110751124	-40.3972	7.77346	2.02754e-07	0.00484112
CEN600	Model AD	Additive SNP effects	2:110751173	-39.8197	7.77668	3.04896e-07	0.00577759
CEN600	Model AD	Additive SNP effects	2:110751253	-40.2386	7.77508	2.27502e-07	0.00484112
CEN600	Model AD	Additive SNP effects	2:110751403	-37.8323	7.43452	3.60478e-07	0.00590386
CEN600	Model AD	Additive SNP effects	2:110751548	-40.3972	7.77346	2.02754e-07	0.00484112
CEN600	Model AD	Additive SNP effects	2:110751604	-40.3972	7.77346	2.02754e-07	0.00484112
CEN600	Model AD	Additive SNP effects	2:110752103	-39.9071	7.77826	2.88843e-07	0.00574555
CEN600	Model AD	Additive SNP effects	2:110752474	-40.3824	7.77811	2.08276e-07	0.00484112
CEN600	Model AD	Additive SNP effects	2:110752493	-39.8463	7.77827	3.01071e-07	0.00576979
CEN600	Model AD	Additive SNP effects	2:110752512	-39.9145	7.77406	2.83158e-07	0.00571136
CEN600	Model AD	Additive SNP effects	2:110752935	-39.8197	7.77668	3.04896e-07	0.00577759
CEN600	Model AD	Additive SNP effects	2:110753479	-40.3515	7.77653	2.11568e-07	0.00484112
CEN600	Model AD	Additive SNP effects	2:110753502	-40.3515	7.77653	2.11568e-07	0.00484112
CEN600	Model AD	Additive SNP effects	2:110753652	-39.8344	7.76688	2.9168e-07	0.00576979
CEN600	Model AD	Additive SNP effects	2:110753795	-39.8967	7.77518	2.87771e-07	0.00574008
CEN600	Model AD	Additive SNP effects	2:110753800	-39.7875	7.77372	3.08457e-07	0.00581447
CEN600	Model AD	Additive SNP effects	2:110753803	-39.8967	7.77518	2.87771e-07	0.00574008
CEN600	Model AD	Additive SNP effects	2:110754019	-40.2311	7.77513	2.28724e-07	0.00484112
CEN600	Model AD	Additive SNP effects	2:110754496	-40.136	7.77614	2.45064e-07	0.00508789
CEN600	Model AD	Additive SNP effects	2:110755221	-39.8967	7.77518	2.87771e-07	0.00574008
CEN600	Model AD	Additive SNP effects	2:110755416	-40.3824	7.77811	2.08276e-07	0.00484112
CEN600	Model AD	Additive SNP effects	2:110755423	-40.3824	7.77811	2.08276e-07	0.00484112
CEN600	Model AD	Additive SNP effects	2:110755516	-40.4858	7.78328	1.97554e-07	0.00484112
CEN600	Model AD	Additive SNP effects	2:110755531	-40.4858	7.78328	1.97554e-07	0.00484112
CEN600	Model AD	Additive SNP effects	2:110755688	-40.2684	7.77664	2.24139e-07	0.00484112
CEN600	Model AD	Additive SNP effects	2:110755919	-39.7112	7.77521	3.26613e-07	0.00590386
CEN600	Model AD	Additive SNP effects	2:110755929	-40.1023	7.77354	2.48518e-07	0.00514229
CEN600	Model AD	Additive SNP effects	2:110756149	-40.2684	7.77664	2.24139e-07	0.00484112
CEN600	Model AD	Additive SNP effects	2:110756426	-37.1487	7.46871	6.56207e-07	0.00790166
CEN600	Model AD	Additive SNP effects	2:110756678	-40.2658	7.77897	2.2642e-07	0.00484112
CEN600	Model AD	Additive SNP effects	2:110756761	-40.3805	7.78047	2.10311e-07	0.00484112
CEN600	Model AD	Additive SNP effects	2:110756904	-40.3824	7.77811	2.08276e-07	0.00484112
CEN600	Model AD	Additive SNP effects	2:110757497	-40.3515	7.77653	2.11568e-07	0.00484112
CEN600	Model AD	Additive SNP effects	2:110757617	-40.3663	7.77544	2.0859e-07	0.00484112
CEN600	Model AD	Additive SNP effects	2:110758016	-40.2684	7.77664	2.24139e-07	0.00484112
CEN600	Model AD	Additive SNP effects	2:110758356	-40.493	7.77363	1.89846e-07	0.00484112
CEN600	Model AD	Additive SNP effects	2:110758595	-40.906	7.78085	1.46214e-07	0.00484112
CEN600	Model AD	Additive SNP effects	2:110758758	-40.3824	7.77811	2.08276e-07	0.00484112
CEN600	Model AD	Additive SNP effects	2:110759015	-42.1452	7.49294	1.85881e-08	0.00169428
CEN600	Model AD	Additive SNP effects	2:110759045	-39.87	7.7736	2.91463e-07	0.00576979
CEN600	Model AD	Additive SNP effects	2:110759234	-39.6162	7.44596	1.03486e-07	0.00481524
CEN600	Model AD	Additive SNP effects	2:110759236	-40.4806	7.77754	1.94211e-07	0.00484112
CEN600	Model AD	Additive SNP effects	2:110759250	-40.4946	7.77641	1.91551e-07	0.00484112
CEN600	Model AD	Additive SNP effects	2:110759324	-42.5435	7.48063	1.29174e-08	0.00140333
CEN600	Model AD	Additive SNP effects	2:110759339	-42.5435	7.48063	1.29174e-08	0.00140333
CEN600	Model AD	Additive SNP effects	2:110759414	-40.3515	7.77653	2.11568e-07	0.00484112
CEN600	Model AD	Additive SNP effects	2:110759995	-40.2684	7.77664	2.24139e-07	0.00484112
CEN600	Model AD	Additive SNP effects	2:110760095	-39.8463	7.77827	3.01071e-07	0.00576979
CEN600	Model AD	Additive SNP effects	2:110760136	-39.8463	7.77827	3.01071e-07	0.00576979
CEN600	Model AD	Additive SNP effects	2:110760146	-39.8463	7.77827	3.01071e-07	0.00576979
CEN600	Model AD	Additive SNP effects	2:110760195	-39.0389	7.44547	1.57726e-07	0.00484112
CEN600	Model AD	Additive SNP effects	2:110760542	-40.5306	7.77561	1.86288e-07	0.00484112
CEN600	Model AD	Additive SNP effects	2:110760989	-39.8197	7.77668	3.04896e-07	0.00577759
CEN600	Model AD	Additive SNP effects	2:110761980	-36.8532	7.48174	8.40392e-07	0.00971343
CEN600	Model AD	Additive SNP effects	2:110762771	-40.2939	7.77362	2.1786e-07	0.00484112
CEN600	Model AD	Additive SNP effects	2:110762982	-40.2999	7.77097	2.14922e-07	0.00484112
CEN600	Model AD	Additive SNP effects	2:110763378	-40.2606	7.77794	2.26384e-07	0.00484112
CEN600	Model AD	Additive SNP effects	2:110763563	-39.8463	7.77827	3.01071e-07	0.00576979
CEN600	Model AD	Additive SNP effects	2:110763600	-40.2386	7.77508	2.27502e-07	0.00484112
CEN600	Model AD	Additive SNP effects	2:110763847	-40.2386	7.77508	2.27502e-07	0.00484112
CEN600	Model AD	Additive SNP effects	2:110763854	-40.2386	7.77508	2.27502e-07	0.00484112
CEN600	Model AD	Additive SNP effects	2:110763951	-40.3148	7.77359	2.14726e-07	0.00484112
CEN600	Model AD	Additive SNP effects	2:110764039	-40.3824	7.77811	2.08276e-07	0.00484112
CEN600	Model AD	Additive SNP effects	2:110764065	-40.2186	7.77575	2.31224e-07	0.00484112
CEN600	Model AD	Additive SNP effects	2:110764364	-40.3515	7.77653	2.11568e-07	0.00484112
CEN600	Model AD	Additive SNP effects	2:110764546	-40.4285	7.77926	2.02579e-07	0.00484112
CEN600	Model AD	Additive SNP effects	2:110764555	-40.4285	7.77926	2.02579e-07	0.00484112
CEN600	Model AD	Additive SNP effects	2:110764606	-40.341	7.77917	2.1513e-07	0.00484112
CEN600	Model AD	Additive SNP effects	2:110764686	-40.3093	7.77344	2.15419e-07	0.00484112
CEN600	Model AD	Additive SNP effects	2:110764877	-40.4875	7.76943	1.87699e-07	0.00484112
CEN600	Model AD	Additive SNP effects	2:110764956	-40.7007	7.78305	1.70066e-07	0.00484112
CEN600	Model AD	Additive SNP effects	2:110765014	-39.7514	7.77838	3.21315e-07	0.00590386
CEN600	Model AD	Additive SNP effects	2:110765485	-40.3824	7.77811	2.08276e-07	0.00484112
CEN600	Model AD	Additive SNP effects	2:110769531	-36.0957	7.22213	5.79504e-07	0.00705094
CEN600	Model AD	Additive SNP effects	2:110774573	-36.6232	7.29827	5.21944e-07	0.00642461
CEN600	Model AD	Additive SNP effects	2:110794670	-41.8837	7.43028	1.73165e-08	0.00164069
CEN600	Model AD	Additive SNP effects	2:110794686	-37.6464	7.40335	3.67519e-07	0.00590386
CEN600	Model AD	Additive SNP effects	2:110798665	-26.2162	5.06812	2.30667e-07	0.00484112
CEN600	Model AD	Additive SNP effects	2:110799117	-27.354	5.16909	1.21095e-07	0.00481524
CEN600	Model AD	Additive SNP effects	2:110822250	-39.4914	7.79078	3.99942e-07	0.00590386
CEN600	Model AD	Additive SNP effects	2:144850596	-37.2457	7.03295	1.18442e-07	0.00481524
CEN600	Model AD	Additive SNP effects	2:144850655	-37.4777	7.03307	9.88722e-08	0.00481524
CEN600	Model AD	Additive SNP effects	2:144851958	37.5245	7.03242	9.50589e-08	0.00481524
CEN600	Model AD	Additive SNP effects	2:144852049	-37.587	7.03096	8.99567e-08	0.00481524
CEN600	Model AD	Additive SNP effects	2:144852143	-37.4257	7.03444	1.03571e-07	0.00481524
CEN600	Model AD	Additive SNP effects	2:144852538	37.4257	7.03444	1.03571e-07	0.00481524
CEN600	Model AD	Additive SNP effects	2:144852539	-37.4257	7.03444	1.03571e-07	0.00481524
CEN600	Model AD	Additive SNP effects	2:144921799	-37.3823	7.03218	1.0614e-07	0.00481524
CEN600	Model AD	Additive SNP effects	2:144922403	-37.4257	7.03444	1.03571e-07	0.00481524
CEN600	Model AD	Additive SNP effects	2:144922621	-37.4257	7.03444	1.03571e-07	0.00481524
CEN600	Model AD	Additive SNP effects	2:144923566	-37.4146	7.03357	1.0409e-07	0.00481524
CEN600	Model AD	Additive SNP effects	2:144925439	-34.2108	6.79976	4.87482e-07	0.00612307
CEN600	Model AD	Additive SNP effects	2:144928274	-34.2812	6.82395	5.06945e-07	0.00630465
CEN600	Model AD	Additive SNP effects	2:144928284	-34.2812	6.82395	5.06945e-07	0.00630465
CEN600	Model AD	Additive SNP effects	2:144928808	-37.4891	7.03322	9.8059e-08	0.00481524
CEN600	Model AD	Additive SNP effects	2:144928828	-37.4915	7.03439	9.8351e-08	0.00481524
CEN600	Model AD	Additive SNP effects	2:144929498	-37.4812	7.03186	9.8113e-08	0.00481524
CEN600	Model AD	Additive SNP effects	2:144929670	-37.4146	7.03357	1.0409e-07	0.00481524
CEN600	Model AD	Additive SNP effects	2:144930530	-37.4146	7.03357	1.0409e-07	0.00481524
CEN600	Model AD	Additive SNP effects	2:144933297	-33.8878	6.44254	1.44052e-07	0.00484112
CEN600	Model AD	Additive SNP effects	2:144933679	-37.6008	7.02765	8.77579e-08	0.00481524
CEN600	Model AD	Additive SNP effects	2:144937010	-37.4146	7.03357	1.0409e-07	0.00481524
CEN600	Model AD	Additive SNP effects	2:144937119	-37.1651	7.03707	1.28253e-07	0.00481524
CEN600	Model AD	Additive SNP effects	2:144937411	37.1415	7.03462	1.29315e-07	0.00481524
CEN600	Model AD	Additive SNP effects	2:144941398	-37.8411	6.79248	2.53247e-08	0.00219707
CEN600	Model AD	Additive SNP effects	2:145019400	-38.7341	7.03753	3.7143e-08	0.00307423
CEN600	Model AD	Additive SNP effects	2:145019599	-34.613	6.86032	4.52608e-07	0.00590386
CEN600	Model AD	Additive SNP effects	2:145020007	-34.7096	6.85572	4.13002e-07	0.00590386
CEN600	Model AD	Additive SNP effects	2:145020494	-34.689	6.86097	4.28174e-07	0.00590386
CEN600	Model AD	Additive SNP effects	2:145022059	-34.6266	6.85593	4.40435e-07	0.00590386
CEN600	Model AD	Additive SNP effects	2:145022109	-33.7556	6.69129	4.54221e-07	0.00590386
CEN600	Model AD	Additive SNP effects	2:145022121	-33.0205	6.68724	7.89944e-07	0.00923409
CEN600	Model AD	Additive SNP effects	2:145026911	-34.6812	6.85887	4.27255e-07	0.00590386
CEN600	Model AD	Additive SNP effects	2:145029920	-34.9095	6.86538	3.67907e-07	0.00590386
CEN600	Model AD	Additive SNP effects	2:145031741	-34.6237	6.86142	4.50836e-07	0.00590386
CEN600	Model AD	Additive SNP effects	2:145031791	-34.613	6.86032	4.52608e-07	0.00590386
CEN600	Model AD	Additive SNP effects	2:145032571	-34.6237	6.86142	4.50836e-07	0.00590386
CEN600	Model AD	Additive SNP effects	2:145032959	-34.6237	6.86142	4.50836e-07	0.00590386
CEN600	Model AD	Additive SNP effects	2:145032981	-34.6237	6.86142	4.50836e-07	0.00590386
CEN600	Model AD	Additive SNP effects	2:145035132	-34.6812	6.85887	4.27255e-07	0.00590386
CEN600	Model AD	Additive SNP effects	2:145036140	-34.7225	6.86226	4.19443e-07	0.00590386
CEN600	Model AD	Additive SNP effects	2:145039586	-34.6237	6.86142	4.50836e-07	0.00590386
CEN600	Model AD	Additive SNP effects	2:145039716	-34.6237	6.86142	4.50836e-07	0.00590386
CEN600	Model AD	Additive SNP effects	2:145040433	-34.6283	6.85879	4.44744e-07	0.00590386
CEN600	Model AD	Additive SNP effects	2:145040709	-34.6237	6.86142	4.50836e-07	0.00590386
CEN600	Model AD	Additive SNP effects	2:145040819	-34.712	6.85344	4.08625e-07	0.00590386
CEN600	Model AD	Additive SNP effects	2:145040851	-34.6812	6.85887	4.27255e-07	0.00590386
CEN600	Model AD	Additive SNP effects	2:145040871	-34.7304	6.85929	4.12136e-07	0.00590386
CEN600	Model AD	Additive SNP effects	2:145041243	-34.6237	6.86142	4.50836e-07	0.00590386
CEN600	Model AD	Additive SNP effects	2:145041535	-34.6657	6.86147	4.36715e-07	0.00590386
CEN600	Model AD	Additive SNP effects	2:145041796	-34.6237	6.86142	4.50836e-07	0.00590386
CEN600	Model AD	Additive SNP effects	2:145041809	-34.7287	6.8592	4.12547e-07	0.00590386
CEN600	Model AD	Additive SNP effects	2:145043453	-34.4597	6.86597	5.19667e-07	0.00641588
CEN600	Model AD	Additive SNP effects	2:145045035	-34.613	6.86032	4.52608e-07	0.00590386
CEN600	Model AD	Additive SNP effects	2:145047419	-34.5914	6.85911	4.57965e-07	0.00593111
CEN600	Model AD	Additive SNP effects	2:145050412	-34.6812	6.85887	4.27255e-07	0.00590386
CEN600	Model AD	Additive SNP effects	2:145050760	-34.6359	6.86208	4.4778e-07	0.00590386
CEN600	Model AD	Additive SNP effects	2:145050777	-34.6664	6.85828	4.31146e-07	0.00590386
CEN600	Model AD	Additive SNP effects	2:145050790	-34.8683	6.86093	3.73176e-07	0.00590386
CEN600	Model AD	Additive SNP effects	2:145050832	-34.613	6.86032	4.52608e-07	0.00590386
CEN600	Model AD	Additive SNP effects	2:145050997	-34.613	6.86032	4.52608e-07	0.00590386
CEN600	Model AD	Additive SNP effects	2:145051358	-34.6237	6.86142	4.50836e-07	0.00590386
CEN600	Model AD	Additive SNP effects	2:145052376	-34.613	6.86032	4.52608e-07	0.00590386
CEN600	Model AD	Additive SNP effects	2:145052568	-34.6531	6.86044	4.39192e-07	0.00590386
CEN600	Model AD	Additive SNP effects	2:145052786	-34.8235	6.86174	3.87465e-07	0.00590386
CEN600	Model AD	Additive SNP effects	2:145054028	-34.6237	6.86142	4.50836e-07	0.00590386
CEN600	Model AD	Additive SNP effects	2:145056160	-34.6812	6.85887	4.27255e-07	0.00590386
CEN600	Model AD	Additive SNP effects	2:145056404	-34.6237	6.86142	4.50836e-07	0.00590386
CEN600	Model AD	Additive SNP effects	2:145057079	-34.613	6.86032	4.52608e-07	0.00590386
CEN600	Model AD	Additive SNP effects	2:145058940	-34.4272	6.85878	5.18236e-07	0.00641184
CEN600	Model AD	Additive SNP effects	2:145063265	-34.6237	6.86142	4.50836e-07	0.00590386
CEN600	Model AD	Additive SNP effects	2:145068543	-34.5438	6.85931	4.75273e-07	0.00600408
CEN600	Model AD	Additive SNP effects	2:145069221	-34.5115	6.85985	4.88093e-07	0.00612307
CEN600	Model AD	Additive SNP effects	2:145070200	-34.613	6.86032	4.52608e-07	0.00590386
CEN600	Model AD	Additive SNP effects	2:145070397	-34.8152	6.85753	3.83592e-07	0.00590386
CEN600	Model AD	Additive SNP effects	2:145070402	-34.7699	6.86011	4.01141e-07	0.00590386
CEN600	Model AD	Additive SNP effects	2:145070407	-34.8746	6.86101	3.71509e-07	0.00590386
CEN600	Model AD	Additive SNP effects	2:145070496	-34.6812	6.85887	4.27255e-07	0.00590386
CEN600	Model AD	Additive SNP effects	2:145070534	-34.7576	6.85387	3.95242e-07	0.00590386
CEN600	Model AD	Additive SNP effects	2:145070571	-34.613	6.86032	4.52608e-07	0.00590386
CEN600	Model AD	Additive SNP effects	2:145070920	-34.7241	6.85984	4.15022e-07	0.00590386
CEN600	Model AD	Additive SNP effects	2:145074298	-34.6812	6.85887	4.27255e-07	0.00590386
CEN600	Model AD	Additive SNP effects	2:145075024	-34.613	6.86032	4.52608e-07	0.00590386
CEN600	Model AD	Additive SNP effects	2:145076696	-34.4962	6.85929	4.92773e-07	0.00616032
CEN600	Model AD	Additive SNP effects	2:145077644	-34.7868	6.85677	3.90862e-07	0.00590386
CEN600	Model AD	Additive SNP effects	2:145080907	-35.1994	6.85959	2.87572e-07	0.00574008
CEN600	Model AD	Additive SNP effects	2:145082145	-38.7625	7.03755	3.63028e-08	0.00303963
CEN600	Model AD	Additive SNP effects	2:145082461	-34.794	6.86087	3.94972e-07	0.00590386
CEN600	Model AD	Additive SNP effects	2:145083757	-34.6237	6.86142	4.50836e-07	0.00590386
CEN600	Model AD	Additive SNP effects	2:145086366	-34.613	6.86032	4.52608e-07	0.00590386
CEN600	Model AD	Additive SNP effects	2:145090458	-34.7073	6.85749	4.16571e-07	0.00590386
CEN600	Model AD	Additive SNP effects	2:145091090	-32.6473	6.63391	8.59819e-07	0.00989035
CEN600	Model AD	Additive SNP effects	2:145093025	-34.613	6.86032	4.52608e-07	0.00590386
CEN600	Model AD	Additive SNP effects	2:145093085	-34.613	6.86032	4.52608e-07	0.00590386
CEN600	Model AD	Additive SNP effects	2:145093324	-34.3665	6.85852	5.4214e-07	0.00662788
CEN600	Model AD	Additive SNP effects	2:145093745	-34.6148	6.86138	4.53817e-07	0.00590386
CEN600	Model AD	Additive SNP effects	2:145093747	-34.6148	6.86138	4.53817e-07	0.00590386
CEN600	Model AD	Additive SNP effects	2:145095131	-34.613	6.86032	4.52608e-07	0.00590386
CEN600	Model AD	Additive SNP effects	2:145095325	-34.613	6.86032	4.52608e-07	0.00590386
CEN600	Model AD	Additive SNP effects	2:145101001	34.5494	6.86109	4.76465e-07	0.00600861
CEN600	Model AD	Additive SNP effects	2:145102317	-34.6237	6.86142	4.50836e-07	0.00590386
CEN600	Model AD	Additive SNP effects	2:145104091	-32.7121	6.61058	7.48123e-07	0.00881679
CEN600	Model AD	Additive SNP effects	2:145104946	-32.8241	6.62122	7.14407e-07	0.00846099
CEN600	Model AD	Additive SNP effects	2:145110109	-34.613	6.86032	4.52608e-07	0.00590386
CEN600	Model AD	Additive SNP effects	2:145113346	-34.5753	6.86416	4.72723e-07	0.00600136
CEN600	Model AD	Additive SNP effects	2:145113409	-33.047	6.64457	6.57427e-07	0.00790314
CEN600	Model AD	Additive SNP effects	2:145114244	-34.6237	6.86142	4.50836e-07	0.00590386
CEN600	Model AD	Additive SNP effects	2:145123350	-34.613	6.86032	4.52608e-07	0.00590386
CEN600	Model AD	Additive SNP effects	2:145125187	-34.6237	6.86142	4.50836e-07	0.00590386
CEN600	Model AD	Additive SNP effects	2:145128636	-36.6153	7.22351	4.0011e-07	0.00590386
CEN600	Model AD	Additive SNP effects	2:145128664	-36.7238	7.22258	3.6845e-07	0.00590386
CEN600	Model AD	Additive SNP effects	2:145128710	-34.9426	6.85858	3.49247e-07	0.00590386
CEN600	Model AD	Additive SNP effects	2:145129610	-34.6237	6.86142	4.50836e-07	0.00590386
CEN600	Model AD	Additive SNP effects	2:145129619	-34.6237	6.86142	4.50836e-07	0.00590386
CEN600	Model AD	Additive SNP effects	2:145129631	-34.6237	6.86142	4.50836e-07	0.00590386
CEN600	Model AD	Additive SNP effects	2:145129649	-34.5854	6.85719	4.56698e-07	0.00592536
CEN600	Model AD	Additive SNP effects	2:145129852	-34.9842	6.86002	3.40165e-07	0.00590386
CEN600	Model AD	Additive SNP effects	2:145130455	-34.6237	6.86142	4.50836e-07	0.00590386
CEN600	Model AD	Additive SNP effects	2:145130498	-34.7971	6.85812	3.89836e-07	0.00590386
CEN600	Model AD	Additive SNP effects	2:145130788	-34.6237	6.86142	4.50836e-07	0.00590386
CEN600	Model AD	Additive SNP effects	2:145134881	-34.613	6.86032	4.52608e-07	0.00590386
CEN600	Model AD	Additive SNP effects	2:145136476	-33.3057	6.71827	7.1415e-07	0.00846099
CEN600	Model AD	Additive SNP effects	2:145140819	-34.6237	6.86142	4.50836e-07	0.00590386
CEN600	Model AD	Additive SNP effects	2:145143018	-34.613	6.86032	4.52608e-07	0.00590386
CEN600	Model AD	Additive SNP effects	2:145194127	-32.0113	6.47764	7.73984e-07	0.00906224
CEN600	Model AD	Additive SNP effects	2:145195027	-34.6237	6.86142	4.50836e-07	0.00590386
CEN600	Model AD	Additive SNP effects	2:145195585	-34.613	6.86032	4.52608e-07	0.00590386
CEN600	Model AD	Additive SNP effects	2:145195825	-34.613	6.86032	4.52608e-07	0.00590386
CEN600	Model AD	Additive SNP effects	2:145203209	-34.6237	6.86142	4.50836e-07	0.00590386
CEN600	Model AD	Additive SNP effects	2:145203952	-34.6812	6.85887	4.27255e-07	0.00590386
CEN600	Model AD	Additive SNP effects	2:145204329	-34.6237	6.86142	4.50836e-07	0.00590386
CEN600	Model AD	Additive SNP effects	2:145204333	-34.6237	6.86142	4.50836e-07	0.00590386
CEN600	Model AD	Additive SNP effects	2:145204445	-34.5201	6.8572	4.8001e-07	0.00604273
CEN600	Model AD	Additive SNP effects	2:145204560	-33.0801	6.68171	7.38955e-07	0.00872302
CEN600	Model AD	Additive SNP effects	2:145204615	-33.0496	6.67971	7.50741e-07	0.00883318
CEN600	Model AD	Additive SNP effects	2:145214579	-34.692	6.85997	4.25557e-07	0.00590386
CEN600	Model AD	Additive SNP effects	2:145214729	-36.4721	7.06428	2.43172e-07	0.00507544
CEN600	Model AD	Additive SNP effects	2:145215213	-34.44	6.86473	5.25022e-07	0.00645147
CEN600	Model AD	Additive SNP effects	2:145215424	-34.692	6.85997	4.25557e-07	0.00590386
CEN600	Model AD	Additive SNP effects	2:145216029	-34.6237	6.86142	4.50836e-07	0.00590386
CEN600	Model AD	Additive SNP effects	2:145218269	34.5664	6.85772	4.64304e-07	0.00594714
CEN600	Model AD	Additive SNP effects	2:145231291	-34.749	6.85026	3.92303e-07	0.00590386
CEN600	Model AD	Additive SNP effects	2:145263288	-34.6812	6.85887	4.27255e-07	0.00590386
CEN600	Model AD	Additive SNP effects	2:145363803	-34.613	6.86032	4.52608e-07	0.00590386
CEN600	Model AD	Additive SNP effects	2:145364471	-34.6237	6.86142	4.50836e-07	0.00590386
CEN600	Model AD	Additive SNP effects	2:145364666	-35.5049	6.82683	1.98459e-07	0.00484112
CEN600	Model AD	Additive SNP effects	2:145365371	-39.6423	7.05784	1.94567e-08	0.00172967
CEN600	Model AD	Additive SNP effects	2:145366879	-34.528	6.85516	4.7339e-07	0.00600136
CEN600	Model AD	Additive SNP effects	2:145368422	-34.5926	6.85992	4.58972e-07	0.00593348
CEN600	Model AD	Additive SNP effects	2:145372704	-34.5715	6.85975	4.66152e-07	0.0059515
CEN600	Model AD	Additive SNP effects	2:145372944	-34.6237	6.86142	4.50836e-07	0.00590386
CEN600	Model AD	Additive SNP effects	2:145373198	-35.1235	6.86615	3.12985e-07	0.00583869
CEN600	Model AD	Additive SNP effects	2:145375310	-34.6812	6.85887	4.27255e-07	0.00590386
CEN600	Model AD	Additive SNP effects	2:145388009	34.6507	6.85999	4.39192e-07	0.00590386
CEN600	Model AD	Additive SNP effects	2:145389115	33.4871	6.66211	4.99524e-07	0.0062339
CEN600	Model AD	Additive SNP effects	2:145390473	-34.8366	6.85528	3.74061e-07	0.00590386
CEN600	Model AD	Additive SNP effects	2:145390916	-34.613	6.86032	4.52608e-07	0.00590386
CEN600	Model AD	Additive SNP effects	2:145393006	-34.6237	6.86142	4.50836e-07	0.00590386
CEN600	Model AD	Additive SNP effects	2:145393035	-34.6237	6.86142	4.50836e-07	0.00590386
CEN600	Model AD	Additive SNP effects	2:145509866	-34.6914	6.86027	4.26226e-07	0.00590386
CEN600	Model AD	Additive SNP effects	2:145509938	-34.6601	6.86134	4.38365e-07	0.00590386
CEN600	Model AD	Additive SNP effects	2:145511665	-34.8882	6.85256	3.55701e-07	0.00590386
CEN600	Model AD	Additive SNP effects	2:145511942	-34.4179	6.86547	5.35363e-07	0.00655616
CEN600	Model AD	Additive SNP effects	2:145512251	-32.7005	6.6423	8.52032e-07	0.00981645
CEN600	Model AD	Additive SNP effects	2:145513160	-34.6601	6.86134	4.38365e-07	0.00590386
CEN600	Model AD	Additive SNP effects	2:145514712	-34.2183	6.51006	1.47051e-07	0.00484112
CEN600	Model AD	Additive SNP effects	2:145517223	-34.6511	6.8613	4.41312e-07	0.00590386
CEN600	Model AD	Additive SNP effects	2:145518738	-34.96	6.86236	3.49764e-07	0.00590386
CEN600	Model AD	Additive SNP effects	2:145519046	-35.1411	6.63665	1.19013e-07	0.00481524
CEN600	Model AD	Additive SNP effects	2:145519177	-34.6493	6.86024	4.40112e-07	0.00590386
CEN600	Model AD	Additive SNP effects	2:145519184	-34.6493	6.86024	4.40112e-07	0.00590386
CEN600	Model AD	Additive SNP effects	2:145519193	-33.3217	6.71664	7.01111e-07	0.00834469
CEN600	Model AD	Additive SNP effects	2:145520557	-33.8617	6.64629	3.49082e-07	0.00590386
CEN600	Model AD	Additive SNP effects	2:145520578	-34.8245	6.8609	3.85919e-07	0.00590386
CEN600	Model AD	Additive SNP effects	2:145521442	-34.6273	6.86087	4.48624e-07	0.00590386
CEN600	Model AD	Additive SNP effects	2:145521621	-34.7969	6.86158	3.952e-07	0.00590386
CEN600	Model AD	Additive SNP effects	2:145521623	-34.7969	6.86158	3.952e-07	0.00590386
CEN600	Model AD	Additive SNP effects	2:145523088	-34.7282	6.8599	4.13826e-07	0.00590386
CEN600	Model AD	Additive SNP effects	2:145523187	-34.7674	6.85825	3.99019e-07	0.00590386
CEN600	Model AD	Additive SNP effects	2:145558166	-34.6759	6.85884	4.28915e-07	0.00590386
CEN600	Model AD	Additive SNP effects	2:145561878	-34.6601	6.86134	4.38365e-07	0.00590386
CEN600	Model AD	Additive SNP effects	2:145561918	-34.6601	6.86134	4.38365e-07	0.00590386
CEN600	Model AD	Additive SNP effects	2:145561934	-34.6601	6.86134	4.38365e-07	0.00590386
CEN600	Model AD	Additive SNP effects	2:145564150	-34.6493	6.86024	4.40112e-07	0.00590386
CEN600	Model AD	Additive SNP effects	2:145569840	-34.5885	6.85965	4.59956e-07	0.00593555
CEN600	Model AD	Additive SNP effects	2:145571395	-34.6601	6.86134	4.38365e-07	0.00590386
CEN600	Model AD	Additive SNP effects	2:145571415	-34.6601	6.86134	4.38365e-07	0.00590386
CEN600	Model AD	Additive SNP effects	2:145571450	-34.6601	6.86134	4.38365e-07	0.00590386
CEN600	Model AD	Additive SNP effects	2:145571545	-34.572	6.86376	4.73168e-07	0.00600136
CEN600	Model AD	Additive SNP effects	2:145572187	-34.6493	6.86024	4.40112e-07	0.00590386
CEN600	Model AD	Additive SNP effects	2:145575161	-34.5873	6.86091	4.62609e-07	0.00593879
CEN600	Model AD	Additive SNP effects	2:145575290	-34.6872	6.85989	4.26987e-07	0.00590386
CEN600	Model AD	Additive SNP effects	2:145575475	-34.759	6.8579	4.01057e-07	0.00590386
CEN600	Model AD	Additive SNP effects	2:145575497	-34.6601	6.86134	4.38365e-07	0.00590386
CEN600	Model AD	Additive SNP effects	2:145575705	-34.6601	6.86134	4.38365e-07	0.00590386
CEN600	Model AD	Additive SNP effects	2:145576121	-34.6601	6.86134	4.38365e-07	0.00590386
CEN600	Model AD	Additive SNP effects	2:145579185	-34.6601	6.86134	4.38365e-07	0.00590386
CEN600	Model AD	Additive SNP effects	2:145579270	-34.6493	6.86024	4.40112e-07	0.00590386
CEN600	Model AD	Additive SNP effects	2:145581188	-34.6745	6.8592	4.29996e-07	0.00590386
CEN600	Model AD	Additive SNP effects	2:145581289	-34.6839	6.86041	4.28915e-07	0.00590386
CEN600	Model AD	Additive SNP effects	2:145581730	-34.6839	6.86041	4.28915e-07	0.00590386
CEN600	Model AD	Additive SNP effects	2:145584311	-34.6859	6.86119	4.29568e-07	0.00590386
CEN600	Model AD	Additive SNP effects	2:145584342	-34.6745	6.8592	4.29996e-07	0.00590386
CEN600	Model AD	Additive SNP effects	2:145664167	-34.6932	6.86371	4.31327e-07	0.00590386
CEN600	Model AD	Additive SNP effects	2:145668993	-32.9174	6.64111	7.17317e-07	0.0084815
CEN600	Model AD	Additive SNP effects	2:145670103	-32.4363	6.4583	5.10283e-07	0.00633523
CEN600	Model AD	Additive SNP effects	2:145670852	-32.7991	6.63213	7.59543e-07	0.00890764
CEN600	Model AD	Additive SNP effects	2:145672607	-32.9168	6.27324	1.54449e-07	0.00484112
CEN600	Model AD	Additive SNP effects	2:145672618	-32.9168	6.27324	1.54449e-07	0.00484112
CEN600	Model AD	Additive SNP effects	2:145699428	-35.3741	6.87754	2.69789e-07	0.00548081
CEN600	Model AD	Additive SNP effects	2:145707089	-35.6069	6.56427	5.81677e-08	0.00455274
CEN600	Model AD	Additive SNP effects	3:30867540	-42.6235	8.45871	4.67982e-07	0.0059643
CEN600	Model AD	Additive SNP effects	3:30867599	-42.8577	8.46074	4.07383e-07	0.00590386
CEN600	Model AD	Additive SNP effects	3:30870187	-41.517	8.10285	2.99526e-07	0.00576979
CEN600	Model AD	Additive SNP effects	3:104556493	15.5101	3.1201	6.65997e-07	0.00799281
CEN600	Model AD	Additive SNP effects	3:104556509	15.4633	3.13336	8.01279e-07	0.00935142
CEN600	Model AD	Additive SNP effects	3:104556998	20.1518	3.86562	1.85736e-07	0.00484112
CEN600	Model AD	Additive SNP effects	3:104601910	18.7674	3.57394	1.5114e-07	0.00484112
CEN600	Model AD	Additive SNP effects	5:55381808	31.4642	5.91904	1.0621e-07	0.00481524
CEN600	Model AD	Additive SNP effects	5:55391795	-28.7269	5.7818	6.74743e-07	0.00807088
CEN600	Model AD	Additive SNP effects	5:55428845	-34.8541	6.9971	6.31861e-07	0.00764686
CEN600	Model AD	Additive SNP effects	5:55430647	-29.1581	5.37052	5.65837e-08	0.00452718
CEN600	Model AD	Additive SNP effects	5:55439533	-34.5144	5.94729	6.4994e-09	0.000900012
CEN600	Model AD	Additive SNP effects	7:9760390	-45.3302	8.26453	4.13694e-08	0.00338513
CEN600	Model AD	Additive SNP effects	7:22348686	-51.8292	10.5379	8.72653e-07	0.010022
CEN600	Model AD	Additive SNP effects	13:11336226	38.4751	7.32561	1.50346e-07	0.00484112
CEN600	Model AD	Additive SNP effects	20:3623539	26.6004	5.17203	2.70206e-07	0.00548081
CEN600	Model AD	Additive SNP effects	23:2061108	-53.3092	10.4968	3.80196e-07	0.00590386
CEN600	Model AD	Additive SNP effects	24:506253	53.3429	10.4917	3.69032e-07	0.00590386
CEN600	Model AD	Additive SNP effects	24:875641	42.1814	7.88744	8.89735e-08	0.00481524
CEN600	Model AD	Additive SNP effects	24:886694	40.1581	7.95249	4.42399e-07	0.00590386
CEN600	Model AD	dominance SNP effects	1:80482589	48.5135	9.15407	1.16022e-07	0.00284891
CEN600	Model AD	dominance SNP effects	1:80512821	45.6826	8.827	2.27527e-07	0.00509216
CEN600	Model AD	dominance SNP effects	1:80526226	48.6155	9.14256	1.05212e-07	0.00274714
CEN600	Model AD	dominance SNP effects	1:80526366	48.4666	9.14685	1.16621e-07	0.00284891
CEN600	Model AD	dominance SNP effects	1:80527202	43.853	8.71752	4.89342e-07	0.00950397
CEN600	Model AD	dominance SNP effects	1:80527682	48.4666	9.14685	1.16621e-07	0.00284891
CEN600	Model AD	dominance SNP effects	1:80527967	43.8638	8.72051	4.90594e-07	0.00950397
CEN600	Model AD	dominance SNP effects	1:80528001	48.4666	9.14685	1.16621e-07	0.00284891
CEN600	Model AD	dominance SNP effects	1:80528011	48.4666	9.14685	1.16621e-07	0.00284891
CEN600	Model AD	dominance SNP effects	1:80528031	48.4666	9.14685	1.16621e-07	0.00284891
CEN600	Model AD	dominance SNP effects	1:80528070	48.4666	9.14685	1.16621e-07	0.00284891
CEN600	Model AD	dominance SNP effects	1:80528103	48.4666	9.14685	1.16621e-07	0.00284891
CEN600	Model AD	dominance SNP effects	1:80528130	48.2833	9.1526	1.325e-07	0.00316179
CEN600	Model AD	dominance SNP effects	1:80528505	48.7139	9.14007	9.83727e-08	0.00264524
CEN600	Model AD	dominance SNP effects	1:80533405	48.4666	9.14685	1.16621e-07	0.00284891
CEN600	Model AD	dominance SNP effects	1:80533859	48.4666	9.14685	1.16621e-07	0.00284891
CEN600	Model AD	dominance SNP effects	1:80541002	49.8047	9.16968	5.58998e-08	0.00180647
CEN600	Model AD	dominance SNP effects	1:128116340	-23.4108	4.65096	4.81516e-07	0.00940394
CEN600	Model AD	dominance SNP effects	2:110551030	43.5385	8.2888	1.49898e-07	0.0035302
CEN600	Model AD	dominance SNP effects	2:110608330	36.1285	7.09449	3.53438e-07	0.00717783
CEN600	Model AD	dominance SNP effects	2:110608437	35.6533	7.10065	5.13696e-07	0.00981952
CEN600	Model AD	dominance SNP effects	2:110608898	35.831	7.10381	4.56101e-07	0.00895614
CEN600	Model AD	dominance SNP effects	2:110618426	42.2424	8.27494	3.31048e-07	0.0068163
CEN600	Model AD	dominance SNP effects	2:110621812	35.1651	6.93614	3.9816e-07	0.00794834
CEN600	Model AD	dominance SNP effects	2:110622248	36.1191	7.09096	3.51188e-07	0.00716953
CEN600	Model AD	dominance SNP effects	2:110622343	36.0703	7.09429	3.6876e-07	0.00744392
CEN600	Model AD	dominance SNP effects	2:110640516	34.9508	6.96374	5.19505e-07	0.00990429
CEN600	Model AD	dominance SNP effects	2:110662666	36.5262	6.96666	1.57991e-07	0.00368468
CEN600	Model AD	dominance SNP effects	2:110662839	36.4867	7.06316	2.39457e-07	0.00531823
CEN600	Model AD	dominance SNP effects	2:110663884	36.4401	7.07542	2.6016e-07	0.00564714
CEN600	Model AD	dominance SNP effects	2:110663922	36.4401	7.07542	2.6016e-07	0.00564714
CEN600	Model AD	dominance SNP effects	2:110663942	36.4401	7.07542	2.6016e-07	0.00564714
CEN600	Model AD	dominance SNP effects	2:110666768	33.7175	6.33522	1.02506e-07	0.00270538
CEN600	Model AD	dominance SNP effects	2:110740536	42.0951	8.22891	3.12902e-07	0.00653605
CEN600	Model AD	dominance SNP effects	2:110740655	45.3359	8.25065	3.911e-08	0.00134213
CEN600	Model AD	dominance SNP effects	2:110745175	42.7617	8.29224	2.51159e-07	0.00551824
CEN600	Model AD	dominance SNP effects	2:110759015	43.9068	8.29787	1.21434e-07	0.00295646
CEN600	Model AD	dominance SNP effects	2:110759324	42.1255	8.24767	3.26354e-07	0.0067389
CEN600	Model AD	dominance SNP effects	2:110759339	42.1255	8.24767	3.26354e-07	0.0067389
CEN600	Model AD	dominance SNP effects	2:144846585	39.7111	7.34492	6.42308e-08	0.00202334
CEN600	Model AD	dominance SNP effects	2:144850596	45.392	7.72586	4.21995e-09	0.000914726
CEN600	Model AD	dominance SNP effects	2:144850655	44.8095	7.71563	6.33698e-09	0.000914726
CEN600	Model AD	dominance SNP effects	2:144851958	44.7466	7.72726	7.00757e-09	0.000914726
CEN600	Model AD	dominance SNP effects	2:144852049	44.6369	7.73228	7.79681e-09	0.000914726
CEN600	Model AD	dominance SNP effects	2:144852143	44.9269	7.72109	5.92989e-09	0.000914726
CEN600	Model AD	dominance SNP effects	2:144852538	44.9269	7.72109	5.92989e-09	0.000914726
CEN600	Model AD	dominance SNP effects	2:144852539	44.9269	7.72109	5.92989e-09	0.000914726
CEN600	Model AD	dominance SNP effects	2:144911144	39.4668	7.38149	8.95602e-08	0.00248025
CEN600	Model AD	dominance SNP effects	2:144921799	45.0652	7.72071	5.31737e-09	0.000914726
CEN600	Model AD	dominance SNP effects	2:144922403	44.9269	7.72109	5.92989e-09	0.000914726
CEN600	Model AD	dominance SNP effects	2:144922621	44.9269	7.72109	5.92989e-09	0.000914726
CEN600	Model AD	dominance SNP effects	2:144923566	44.9533	7.71688	5.70023e-09	0.000914726
CEN600	Model AD	dominance SNP effects	2:144925439	41.7731	7.53135	2.91355e-08	0.00106043
CEN600	Model AD	dominance SNP effects	2:144928274	41.8029	7.54605	3.03001e-08	0.00109179
CEN600	Model AD	dominance SNP effects	2:144928284	41.8029	7.54605	3.03001e-08	0.00109179
CEN600	Model AD	dominance SNP effects	2:144928808	44.8078	7.72424	6.59469e-09	0.000914726
CEN600	Model AD	dominance SNP effects	2:144928828	44.7598	7.71675	6.61833e-09	0.000914726
CEN600	Model AD	dominance SNP effects	2:144929498	44.8374	7.72073	6.34531e-09	0.000914726
CEN600	Model AD	dominance SNP effects	2:144929670	44.9533	7.71688	5.70023e-09	0.000914726
CEN600	Model AD	dominance SNP effects	2:144930530	44.9533	7.71688	5.70023e-09	0.000914726
CEN600	Model AD	dominance SNP effects	2:144933297	41.9854	7.26839	7.63008e-09	0.000914726
CEN600	Model AD	dominance SNP effects	2:144933679	44.6578	7.73253	7.68147e-09	0.000914726
CEN600	Model AD	dominance SNP effects	2:144937010	44.9533	7.71688	5.70023e-09	0.000914726
CEN600	Model AD	dominance SNP effects	2:144937119	45.4421	7.708	3.73678e-09	0.000914726
CEN600	Model AD	dominance SNP effects	2:144937411	45.5879	7.7207	3.53455e-09	0.000914726
CEN600	Model AD	dominance SNP effects	2:144938322	40.0528	7.34534	4.95817e-08	0.00163904
CEN600	Model AD	dominance SNP effects	2:144941398	45.8195	7.51416	1.07571e-09	0.000914726
CEN600	Model AD	dominance SNP effects	2:145019400	46.6928	7.68926	1.25972e-09	0.000914726
CEN600	Model AD	dominance SNP effects	2:145019599	42.3502	7.52617	1.83324e-08	0.000914726
CEN600	Model AD	dominance SNP effects	2:145020007	42.1653	7.51457	2.01005e-08	0.000914726
CEN600	Model AD	dominance SNP effects	2:145020494	42.1804	7.52906	2.11473e-08	0.000914726
CEN600	Model AD	dominance SNP effects	2:145021793	37.5991	7.22157	1.92441e-07	0.00440263
CEN600	Model AD	dominance SNP effects	2:145022059	42.4132	7.53375	1.80467e-08	0.000914726
CEN600	Model AD	dominance SNP effects	2:145022109	41.6812	7.39171	1.71136e-08	0.000914726
CEN600	Model AD	dominance SNP effects	2:145022121	43.1936	7.33675	3.92597e-09	0.000914726
CEN600	Model AD	dominance SNP effects	2:145026911	42.2307	7.52957	2.03918e-08	0.000914726
CEN600	Model AD	dominance SNP effects	2:145028743	38.937	6.90316	1.69603e-08	0.000914726
CEN600	Model AD	dominance SNP effects	2:145029920	41.5878	7.51427	3.1211e-08	0.00111348
CEN600	Model AD	dominance SNP effects	2:145031741	42.3234	7.53027	1.90479e-08	0.000914726
CEN600	Model AD	dominance SNP effects	2:145031791	42.3502	7.52617	1.83324e-08	0.000914726
CEN600	Model AD	dominance SNP effects	2:145032571	42.3234	7.53027	1.90479e-08	0.000914726
CEN600	Model AD	dominance SNP effects	2:145032959	42.3234	7.53027	1.90479e-08	0.000914726
CEN600	Model AD	dominance SNP effects	2:145032981	42.3234	7.53027	1.90479e-08	0.000914726
CEN600	Model AD	dominance SNP effects	2:145035132	42.2307	7.52957	2.03918e-08	0.000914726
CEN600	Model AD	dominance SNP effects	2:145035606	39.5308	7.36529	7.99841e-08	0.00233363
CEN600	Model AD	dominance SNP effects	2:145035696	39.5073	7.36993	8.29485e-08	0.00234055
CEN600	Model AD	dominance SNP effects	2:145035711	39.5073	7.36993	8.29485e-08	0.00234055
CEN600	Model AD	dominance SNP effects	2:145035751	37.0687	7.22845	2.9258e-07	0.00618323
CEN600	Model AD	dominance SNP effects	2:145036140	42.0952	7.53161	2.28218e-08	0.000934466
CEN600	Model AD	dominance SNP effects	2:145039142	36.2598	7.19603	4.68324e-07	0.00917116
CEN600	Model AD	dominance SNP effects	2:145039586	42.3234	7.53027	1.90479e-08	0.000914726
CEN600	Model AD	dominance SNP effects	2:145039716	42.3234	7.53027	1.90479e-08	0.000914726
CEN600	Model AD	dominance SNP effects	2:145040433	42.3185	7.51995	1.82847e-08	0.000914726
CEN600	Model AD	dominance SNP effects	2:145040709	42.3234	7.53027	1.90479e-08	0.000914726
CEN600	Model AD	dominance SNP effects	2:145040819	42.2742	7.53882	2.05242e-08	0.000914726
CEN600	Model AD	dominance SNP effects	2:145040851	42.2307	7.52957	2.03918e-08	0.000914726
CEN600	Model AD	dominance SNP effects	2:145040871	42.1176	7.53067	2.23432e-08	0.000924665
CEN600	Model AD	dominance SNP effects	2:145041243	42.3234	7.53027	1.90479e-08	0.000914726
CEN600	Model AD	dominance SNP effects	2:145041535	42.2357	7.53235	2.05574e-08	0.000914726
CEN600	Model AD	dominance SNP effects	2:145041796	42.3234	7.53027	1.90479e-08	0.000914726
CEN600	Model AD	dominance SNP effects	2:145041809	42.1207	7.53002	2.22276e-08	0.000924665
CEN600	Model AD	dominance SNP effects	2:145042404	39.3716	7.35752	8.73707e-08	0.00243104
CEN600	Model AD	dominance SNP effects	2:145042908	39.7729	7.34104	6.03084e-08	0.00193162
CEN600	Model AD	dominance SNP effects	2:145043453	42.5625	7.51467	1.47959e-08	0.000914726
CEN600	Model AD	dominance SNP effects	2:145043563	39.7134	7.3389	6.25499e-08	0.00198576
CEN600	Model AD	dominance SNP effects	2:145045035	42.3502	7.52617	1.83324e-08	0.000914726
CEN600	Model AD	dominance SNP effects	2:145046259	41.0663	7.70976	1.00104e-07	0.002662
CEN600	Model AD	dominance SNP effects	2:145047419	42.4023	7.52182	1.72804e-08	0.000914726
CEN600	Model AD	dominance SNP effects	2:145050412	42.2307	7.52957	2.03918e-08	0.000914726
CEN600	Model AD	dominance SNP effects	2:145050432	38.1008	7.35165	2.18808e-07	0.00492764
CEN600	Model AD	dominance SNP effects	2:145050542	39.1781	7.36578	1.04377e-07	0.00273525
CEN600	Model AD	dominance SNP effects	2:145050598	39.5308	7.36529	7.99841e-08	0.00233363
CEN600	Model AD	dominance SNP effects	2:145050657	39.5308	7.36529	7.99841e-08	0.00233363
CEN600	Model AD	dominance SNP effects	2:145050760	42.2573	7.5215	1.92953e-08	0.000914726
CEN600	Model AD	dominance SNP effects	2:145050777	42.2828	7.53258	1.98488e-08	0.000914726
CEN600	Model AD	dominance SNP effects	2:145050790	41.7254	7.51058	2.76749e-08	0.00103187
CEN600	Model AD	dominance SNP effects	2:145050832	42.3502	7.52617	1.83324e-08	0.000914726
CEN600	Model AD	dominance SNP effects	2:145050997	42.3502	7.52617	1.83324e-08	0.000914726
CEN600	Model AD	dominance SNP effects	2:145051358	42.3234	7.53027	1.90479e-08	0.000914726
CEN600	Model AD	dominance SNP effects	2:145051404	38.0785	7.20485	1.25626e-07	0.00302865
CEN600	Model AD	dominance SNP effects	2:145052376	42.3502	7.52617	1.83324e-08	0.000914726
CEN600	Model AD	dominance SNP effects	2:145052568	42.248	7.52281	1.95458e-08	0.000914726
CEN600	Model AD	dominance SNP effects	2:145052786	41.8793	7.53222	2.69738e-08	0.00102309
CEN600	Model AD	dominance SNP effects	2:145054028	42.3234	7.53027	1.90479e-08	0.000914726
CEN600	Model AD	dominance SNP effects	2:145054847	36.3516	7.20509	4.52892e-07	0.00891743
CEN600	Model AD	dominance SNP effects	2:145055945	37.1213	7.20919	2.61649e-07	0.00566239
CEN600	Model AD	dominance SNP effects	2:145056160	42.2307	7.52957	2.03918e-08	0.000914726
CEN600	Model AD	dominance SNP effects	2:145056404	42.3234	7.53027	1.90479e-08	0.000914726
CEN600	Model AD	dominance SNP effects	2:145056978	39.5807	7.35272	7.31998e-08	0.0022455
CEN600	Model AD	dominance SNP effects	2:145057079	42.3502	7.52617	1.83324e-08	0.000914726
CEN600	Model AD	dominance SNP effects	2:145058940	42.8079	7.53104	1.31431e-08	0.000914726
CEN600	Model AD	dominance SNP effects	2:145059876	39.5759	7.35593	7.44302e-08	0.00226322
CEN600	Model AD	dominance SNP effects	2:145061057	39.3625	7.37051	9.26729e-08	0.00251071
CEN600	Model AD	dominance SNP effects	2:145063265	42.3234	7.53027	1.90479e-08	0.000914726
CEN600	Model AD	dominance SNP effects	2:145068543	42.5086	7.5227	1.59792e-08	0.000914726
CEN600	Model AD	dominance SNP effects	2:145069221	42.5731	7.52296	1.52192e-08	0.000914726
CEN600	Model AD	dominance SNP effects	2:145070200	42.3502	7.52617	1.83324e-08	0.000914726
CEN600	Model AD	dominance SNP effects	2:145070397	41.9274	7.52261	2.49652e-08	0.000989356
CEN600	Model AD	dominance SNP effects	2:145070402	41.9911	7.52235	2.37545e-08	0.000951039
CEN600	Model AD	dominance SNP effects	2:145070407	41.7502	7.52381	2.87203e-08	0.00105599
CEN600	Model AD	dominance SNP effects	2:145070496	42.2307	7.52957	2.03918e-08	0.000914726
CEN600	Model AD	dominance SNP effects	2:145070534	42.1616	7.53841	2.23303e-08	0.000924665
CEN600	Model AD	dominance SNP effects	2:145070571	42.3502	7.52617	1.83324e-08	0.000914726
CEN600	Model AD	dominance SNP effects	2:145070920	42.0977	7.52259	2.19147e-08	0.000924665
CEN600	Model AD	dominance SNP effects	2:145074298	42.2307	7.52957	2.03918e-08	0.000914726
CEN600	Model AD	dominance SNP effects	2:145075024	42.3502	7.52617	1.83324e-08	0.000914726
CEN600	Model AD	dominance SNP effects	2:145076696	42.6256	7.52562	1.47838e-08	0.000914726
CEN600	Model AD	dominance SNP effects	2:145077644	42.0092	7.5249	2.36835e-08	0.000951039
CEN600	Model AD	dominance SNP effects	2:145080907	41.0528	7.52731	4.92924e-08	0.00163904
CEN600	Model AD	dominance SNP effects	2:145082145	46.6013	7.68139	1.30507e-09	0.000914726
CEN600	Model AD	dominance SNP effects	2:145082461	41.9366	7.52554	2.51032e-08	0.000989356
CEN600	Model AD	dominance SNP effects	2:145083300	35.9027	6.95051	2.39842e-07	0.00531823
CEN600	Model AD	dominance SNP effects	2:145083304	35.0205	6.82637	2.89473e-07	0.00615366
CEN600	Model AD	dominance SNP effects	2:145083757	42.3234	7.53027	1.90479e-08	0.000914726
CEN600	Model AD	dominance SNP effects	2:145084954	38.8506	7.35294	1.26618e-07	0.00303148
CEN600	Model AD	dominance SNP effects	2:145085335	38.2399	7.07677	6.53222e-08	0.00204672
CEN600	Model AD	dominance SNP effects	2:145085865	38.5475	7.50261	2.77862e-07	0.0059419
CEN600	Model AD	dominance SNP effects	2:145086366	42.3502	7.52617	1.83324e-08	0.000914726
CEN600	Model AD	dominance SNP effects	2:145087219	39.688	7.36877	7.20572e-08	0.00223828
CEN600	Model AD	dominance SNP effects	2:145090458	42.1904	7.52889	2.0971e-08	0.000914726
CEN600	Model AD	dominance SNP effects	2:145091090	40.7022	7.33633	2.889e-08	0.00105683
CEN600	Model AD	dominance SNP effects	2:145091226	36.2493	6.93762	1.74132e-07	0.00402206
CEN600	Model AD	dominance SNP effects	2:145091419	39.6263	7.35933	7.26486e-08	0.0022455
CEN600	Model AD	dominance SNP effects	2:145091782	36.057	6.94966	2.12217e-07	0.00482443
CEN600	Model AD	dominance SNP effects	2:145093025	42.3502	7.52617	1.83324e-08	0.000914726
CEN600	Model AD	dominance SNP effects	2:145093085	42.3502	7.52617	1.83324e-08	0.000914726
CEN600	Model AD	dominance SNP effects	2:145093324	42.9003	7.51801	1.15436e-08	0.000914726
CEN600	Model AD	dominance SNP effects	2:145093745	42.3079	7.51953	1.84006e-08	0.000914726
CEN600	Model AD	dominance SNP effects	2:145093747	42.3079	7.51953	1.84006e-08	0.000914726
CEN600	Model AD	dominance SNP effects	2:145094284	36.0614	7.17739	5.05284e-07	0.00971024
CEN600	Model AD	dominance SNP effects	2:145094387	39.5884	7.31318	6.18791e-08	0.00197316
CEN600	Model AD	dominance SNP effects	2:145095131	42.3502	7.52617	1.83324e-08	0.000914726
CEN600	Model AD	dominance SNP effects	2:145095325	42.3502	7.52617	1.83324e-08	0.000914726
CEN600	Model AD	dominance SNP effects	2:145097227	38.8327	7.39206	1.49402e-07	0.00353006
CEN600	Model AD	dominance SNP effects	2:145098995	36.3444	7.08706	2.92424e-07	0.00618323
CEN600	Model AD	dominance SNP effects	2:145101001	42.4883	7.5286	1.66547e-08	0.000914726
CEN600	Model AD	dominance SNP effects	2:145102317	42.3234	7.53027	1.90479e-08	0.000914726
CEN600	Model AD	dominance SNP effects	2:145104091	41.2568	7.31227	1.67965e-08	0.000914726
CEN600	Model AD	dominance SNP effects	2:145104946	40.949	7.35468	2.58059e-08	0.000999842
CEN600	Model AD	dominance SNP effects	2:145110109	42.3502	7.52617	1.83324e-08	0.000914726
CEN600	Model AD	dominance SNP effects	2:145113346	42.3555	7.5201	1.77818e-08	0.000914726
CEN600	Model AD	dominance SNP effects	2:145113409	40.8743	7.34927	2.67199e-08	0.00101882
CEN600	Model AD	dominance SNP effects	2:145114244	42.3234	7.53027	1.90479e-08	0.000914726
CEN600	Model AD	dominance SNP effects	2:145123350	42.3502	7.52617	1.83324e-08	0.000914726
CEN600	Model AD	dominance SNP effects	2:145125187	42.3234	7.53027	1.90479e-08	0.000914726
CEN600	Model AD	dominance SNP effects	2:145128636	43.6629	7.86445	2.82526e-08	0.00104412
CEN600	Model AD	dominance SNP effects	2:145128664	43.4211	7.86088	3.31964e-08	0.00117161
CEN600	Model AD	dominance SNP effects	2:145128710	41.6147	7.51829	3.11008e-08	0.00111348
CEN600	Model AD	dominance SNP effects	2:145128786	37.5061	7.1415	1.50583e-07	0.00353479
CEN600	Model AD	dominance SNP effects	2:145129338	39.5308	7.36529	7.99841e-08	0.00233363
CEN600	Model AD	dominance SNP effects	2:145129610	42.3234	7.53027	1.90479e-08	0.000914726
CEN600	Model AD	dominance SNP effects	2:145129619	42.3234	7.53027	1.90479e-08	0.000914726
CEN600	Model AD	dominance SNP effects	2:145129631	42.3234	7.53027	1.90479e-08	0.000914726
CEN600	Model AD	dominance SNP effects	2:145129649	42.415	7.51288	1.64574e-08	0.000914726
CEN600	Model AD	dominance SNP effects	2:145129654	39.5308	7.36529	7.99841e-08	0.00233363
CEN600	Model AD	dominance SNP effects	2:145129852	41.5337	7.52895	3.4577e-08	0.00120377
CEN600	Model AD	dominance SNP effects	2:145130218	39.5308	7.36529	7.99841e-08	0.00233363
CEN600	Model AD	dominance SNP effects	2:145130455	42.3234	7.53027	1.90479e-08	0.000914726
CEN600	Model AD	dominance SNP effects	2:145130498	42.0104	7.53899	2.51234e-08	0.000989356
CEN600	Model AD	dominance SNP effects	2:145130788	42.3234	7.53027	1.90479e-08	0.000914726
CEN600	Model AD	dominance SNP effects	2:145134881	42.3502	7.52617	1.83324e-08	0.000914726
CEN600	Model AD	dominance SNP effects	2:145136476	41.2001	7.41689	2.7778e-08	0.00103187
CEN600	Model AD	dominance SNP effects	2:145140819	42.3234	7.53027	1.90479e-08	0.000914726
CEN600	Model AD	dominance SNP effects	2:145143018	42.3502	7.52617	1.83324e-08	0.000914726
CEN600	Model AD	dominance SNP effects	2:145194127	41.4262	7.23564	1.03249e-08	0.000914726
CEN600	Model AD	dominance SNP effects	2:145194485	37.8249	7.36875	2.8494e-07	0.00607523
CEN600	Model AD	dominance SNP effects	2:145195027	42.3234	7.53027	1.90479e-08	0.000914726
CEN600	Model AD	dominance SNP effects	2:145195585	42.3502	7.52617	1.83324e-08	0.000914726
CEN600	Model AD	dominance SNP effects	2:145195825	42.3502	7.52617	1.83324e-08	0.000914726
CEN600	Model AD	dominance SNP effects	2:145196910	39.3778	7.37121	9.18787e-08	0.00249859
CEN600	Model AD	dominance SNP effects	2:145203209	42.3234	7.53027	1.90479e-08	0.000914726
CEN600	Model AD	dominance SNP effects	2:145203952	42.2307	7.52957	2.03918e-08	0.000914726
CEN600	Model AD	dominance SNP effects	2:145204072	35.5873	7.07099	4.83228e-07	0.00941186
CEN600	Model AD	dominance SNP effects	2:145204205	38.2665	7.38324	2.18491e-07	0.00492764
CEN600	Model AD	dominance SNP effects	2:145204274	38.2665	7.38324	2.18491e-07	0.00492764
CEN600	Model AD	dominance SNP effects	2:145204329	42.3234	7.53027	1.90479e-08	0.000914726
CEN600	Model AD	dominance SNP effects	2:145204333	42.3234	7.53027	1.90479e-08	0.000914726
CEN600	Model AD	dominance SNP effects	2:145204445	42.5498	7.50977	1.46235e-08	0.000914726
CEN600	Model AD	dominance SNP effects	2:145204560	40.5413	7.37391	3.84288e-08	0.00132506
CEN600	Model AD	dominance SNP effects	2:145204615	40.6433	7.37533	3.57401e-08	0.00123828
CEN600	Model AD	dominance SNP effects	2:145210300	40.3863	7.38364	4.50813e-08	0.00151813
CEN600	Model AD	dominance SNP effects	2:145210478	39.5073	7.36993	8.29485e-08	0.00234055
CEN600	Model AD	dominance SNP effects	2:145213553	38.1453	7.37238	2.29043e-07	0.00511022
CEN600	Model AD	dominance SNP effects	2:145214579	42.2036	7.53375	2.11974e-08	0.000914726
CEN600	Model AD	dominance SNP effects	2:145214729	43.7138	7.68681	1.29401e-08	0.000914726
CEN600	Model AD	dominance SNP effects	2:145215213	42.6348	7.51751	1.41641e-08	0.000914726
CEN600	Model AD	dominance SNP effects	2:145215424	42.2036	7.53375	2.11974e-08	0.000914726
CEN600	Model AD	dominance SNP effects	2:145216029	42.3234	7.53027	1.90479e-08	0.000914726
CEN600	Model AD	dominance SNP effects	2:145216907	38.7578	7.41598	1.72987e-07	0.00401954
CEN600	Model AD	dominance SNP effects	2:145218269	42.5029	7.52843	1.64564e-08	0.000914726
CEN600	Model AD	dominance SNP effects	2:145219128	39.2206	7.16751	4.45e-08	0.00151269
CEN600	Model AD	dominance SNP effects	2:145231291	42.047	7.48049	1.89983e-08	0.000914726
CEN600	Model AD	dominance SNP effects	2:145232231	39.5308	7.36529	7.99841e-08	0.00233363
CEN600	Model AD	dominance SNP effects	2:145263288	42.2307	7.52957	2.03918e-08	0.000914726
CEN600	Model AD	dominance SNP effects	2:145363803	42.3502	7.52617	1.83324e-08	0.000914726
CEN600	Model AD	dominance SNP effects	2:145364471	42.3234	7.53027	1.90479e-08	0.000914726
CEN600	Model AD	dominance SNP effects	2:145364578	39.5073	7.36993	8.29485e-08	0.00234055
CEN600	Model AD	dominance SNP effects	2:145364666	43.4824	7.52018	7.37812e-09	0.000914726
CEN600	Model AD	dominance SNP effects	2:145365371	47.6072	7.70691	6.52477e-10	0.000914726
CEN600	Model AD	dominance SNP effects	2:145366556	39.5073	7.36993	8.29485e-08	0.00234055
CEN600	Model AD	dominance SNP effects	2:145366674	39.3711	7.36961	9.1747e-08	0.00249859
CEN600	Model AD	dominance SNP effects	2:145366721	39.5073	7.36993	8.29485e-08	0.00234055
CEN600	Model AD	dominance SNP effects	2:145366879	42.6577	7.53602	1.50938e-08	0.000914726
CEN600	Model AD	dominance SNP effects	2:145368422	42.3898	7.52263	1.75095e-08	0.000914726
CEN600	Model AD	dominance SNP effects	2:145372704	42.4047	7.51245	1.65582e-08	0.000914726
CEN600	Model AD	dominance SNP effects	2:145372865	39.4645	7.3629	8.32614e-08	0.00234055
CEN600	Model AD	dominance SNP effects	2:145372944	42.3234	7.53027	1.90479e-08	0.000914726
CEN600	Model AD	dominance SNP effects	2:145373198	41.12	7.51745	4.50177e-08	0.00151813
CEN600	Model AD	dominance SNP effects	2:145375310	42.2307	7.52957	2.03918e-08	0.000914726
CEN600	Model AD	dominance SNP effects	2:145383318	34.702	6.85272	4.10603e-07	0.00815156
CEN600	Model AD	dominance SNP effects	2:145388009	42.2817	7.52941	1.95957e-08	0.000914726
CEN600	Model AD	dominance SNP effects	2:145389115	41.0615	7.3341	2.15948e-08	0.000924665
CEN600	Model AD	dominance SNP effects	2:145390378	39.2582	7.34725	9.12975e-08	0.00249859
CEN600	Model AD	dominance SNP effects	2:145390473	41.9694	7.54143	2.61906e-08	0.00100932
CEN600	Model AD	dominance SNP effects	2:145390916	42.3502	7.52617	1.83324e-08	0.000914726
CEN600	Model AD	dominance SNP effects	2:145392354	36.1754	6.94682	1.91438e-07	0.00439364
CEN600	Model AD	dominance SNP effects	2:145393006	42.3234	7.53027	1.90479e-08	0.000914726
CEN600	Model AD	dominance SNP effects	2:145393035	42.3234	7.53027	1.90479e-08	0.000914726
CEN600	Model AD	dominance SNP effects	2:145457949	38.8767	7.35679	1.2608e-07	0.00302865
CEN600	Model AD	dominance SNP effects	2:145505322	40.2463	7.38021	4.94535e-08	0.00163904
CEN600	Model AD	dominance SNP effects	2:145506195	38.3609	7.22297	1.09047e-07	0.00283699
CEN600	Model AD	dominance SNP effects	2:145509566	39.9559	7.35464	5.54939e-08	0.00180143
CEN600	Model AD	dominance SNP effects	2:145509624	40.017	7.3573	5.35551e-08	0.00174636
CEN600	Model AD	dominance SNP effects	2:145509631	40.017	7.3573	5.35551e-08	0.00174636
CEN600	Model AD	dominance SNP effects	2:145509866	42.1758	7.52609	2.09541e-08	0.000914726
CEN600	Model AD	dominance SNP effects	2:145509938	42.2368	7.52827	2.01832e-08	0.000914726
CEN600	Model AD	dominance SNP effects	2:145511665	41.8883	7.5407	2.77669e-08	0.00103187
CEN600	Model AD	dominance SNP effects	2:145511942	42.6832	7.52079	1.38403e-08	0.000914726
CEN600	Model AD	dominance SNP effects	2:145512042	37.5755	7.42005	4.10452e-07	0.00815156
CEN600	Model AD	dominance SNP effects	2:145512251	39.5482	7.37288	8.13969e-08	0.00234055
CEN600	Model AD	dominance SNP effects	2:145513160	42.2368	7.52827	2.01832e-08	0.000914726
CEN600	Model AD	dominance SNP effects	2:145514628	36.8143	7.20119	3.18335e-07	0.00663032
CEN600	Model AD	dominance SNP effects	2:145514712	42.5287	7.24676	4.39377e-09	0.000914726
CEN600	Model AD	dominance SNP effects	2:145517223	42.2222	7.51755	1.94883e-08	0.000914726
CEN600	Model AD	dominance SNP effects	2:145518738	41.5378	7.52205	3.34907e-08	0.00117161
CEN600	Model AD	dominance SNP effects	2:145519046	43.4185	7.32929	3.14275e-09	0.000914726
CEN600	Model AD	dominance SNP effects	2:145519177	42.2637	7.52416	1.9423e-08	0.000914726
CEN600	Model AD	dominance SNP effects	2:145519184	42.2637	7.52416	1.9423e-08	0.000914726
CEN600	Model AD	dominance SNP effects	2:145519193	41.1535	7.40619	2.75043e-08	0.00103187
CEN600	Model AD	dominance SNP effects	2:145520292	38.9841	7.35573	1.15914e-07	0.00284891
CEN600	Model AD	dominance SNP effects	2:145520557	40.6625	7.3629	3.33993e-08	0.00117161
CEN600	Model AD	dominance SNP effects	2:145520578	41.878	7.52872	2.66053e-08	0.00101882
CEN600	Model AD	dominance SNP effects	2:145521442	42.3128	7.52699	1.89346e-08	0.000914726
CEN600	Model AD	dominance SNP effects	2:145521621	41.937	7.53091	2.56744e-08	0.000999842
CEN600	Model AD	dominance SNP effects	2:145521623	41.937	7.53091	2.56744e-08	0.000999842
CEN600	Model AD	dominance SNP effects	2:145522279	39.4683	7.36421	8.3469e-08	0.00234055
CEN600	Model AD	dominance SNP effects	2:145523088	42.1171	7.53175	2.24542e-08	0.000924665
CEN600	Model AD	dominance SNP effects	2:145523187	42.0317	7.52499	2.3289e-08	0.000942879
CEN600	Model AD	dominance SNP effects	2:145526296	40.5548	7.40061	4.25508e-08	0.00145329
CEN600	Model AD	dominance SNP effects	2:145527285	39.4775	7.36401	8.28246e-08	0.00234055
CEN600	Model AD	dominance SNP effects	2:145527622	39.3541	7.36636	9.17267e-08	0.00249859
CEN600	Model AD	dominance SNP effects	2:145528032	37.4725	7.36517	3.6225e-07	0.00733304
CEN600	Model AD	dominance SNP effects	2:145558166	42.2228	7.52337	1.99766e-08	0.000914726
CEN600	Model AD	dominance SNP effects	2:145559890	37.7949	7.37372	2.96568e-07	0.00623659
CEN600	Model AD	dominance SNP effects	2:145561878	42.2368	7.52827	2.01832e-08	0.000914726
CEN600	Model AD	dominance SNP effects	2:145561918	42.2368	7.52827	2.01832e-08	0.000914726
CEN600	Model AD	dominance SNP effects	2:145561934	42.2368	7.52827	2.01832e-08	0.000914726
CEN600	Model AD	dominance SNP effects	2:145564150	42.2637	7.52416	1.9423e-08	0.000914726
CEN600	Model AD	dominance SNP effects	2:145569840	42.4267	7.52956	1.7538e-08	0.000914726
CEN600	Model AD	dominance SNP effects	2:145571395	42.2368	7.52827	2.01832e-08	0.000914726
CEN600	Model AD	dominance SNP effects	2:145571410	39.0744	7.69665	3.83834e-07	0.00769374
CEN600	Model AD	dominance SNP effects	2:145571415	42.2368	7.52827	2.01832e-08	0.000914726
CEN600	Model AD	dominance SNP effects	2:145571450	42.2368	7.52827	2.01832e-08	0.000914726
CEN600	Model AD	dominance SNP effects	2:145571545	42.3609	7.51783	1.7535e-08	0.000914726
CEN600	Model AD	dominance SNP effects	2:145572187	42.2637	7.52416	1.9423e-08	0.000914726
CEN600	Model AD	dominance SNP effects	2:145575161	42.3983	7.52612	1.76616e-08	0.000914726
CEN600	Model AD	dominance SNP effects	2:145575290	42.1947	7.52732	2.07614e-08	0.000914726
CEN600	Model AD	dominance SNP effects	2:145575475	42.0155	7.51238	2.23406e-08	0.000924665
CEN600	Model AD	dominance SNP effects	2:145575497	42.2368	7.52827	2.01832e-08	0.000914726
CEN600	Model AD	dominance SNP effects	2:145575705	42.2368	7.52827	2.01832e-08	0.000914726
CEN600	Model AD	dominance SNP effects	2:145576121	42.2368	7.52827	2.01832e-08	0.000914726
CEN600	Model AD	dominance SNP effects	2:145576543	39.5606	7.35239	7.42238e-08	0.00226322
CEN600	Model AD	dominance SNP effects	2:145579050	35.9543	6.94454	2.25078e-07	0.00505305
CEN600	Model AD	dominance SNP effects	2:145579185	42.2368	7.52827	2.01832e-08	0.000914726
CEN600	Model AD	dominance SNP effects	2:145579270	42.2637	7.52416	1.9423e-08	0.000914726
CEN600	Model AD	dominance SNP effects	2:145581188	42.2431	7.53026	2.02591e-08	0.000914726
CEN600	Model AD	dominance SNP effects	2:145581289	42.2192	7.53493	2.10511e-08	0.000914726
CEN600	Model AD	dominance SNP effects	2:145581730	42.2192	7.53493	2.10511e-08	0.000914726
CEN600	Model AD	dominance SNP effects	2:145584311	42.1772	7.52693	2.10062e-08	0.000914726
CEN600	Model AD	dominance SNP effects	2:145584342	42.2431	7.53026	2.02591e-08	0.000914726
CEN600	Model AD	dominance SNP effects	2:145650239	33.1272	6.48554	3.25836e-07	0.0067389
CEN600	Model AD	dominance SNP effects	2:145653586	32.5932	6.48127	4.93493e-07	0.00951348
CEN600	Model AD	dominance SNP effects	2:145656681	33.2653	6.49021	2.96836e-07	0.00623659
CEN600	Model AD	dominance SNP effects	2:145656906	33.344	6.48633	2.73797e-07	0.00590755
CEN600	Model AD	dominance SNP effects	2:145661195	37.1687	7.20099	2.44841e-07	0.00540223
CEN600	Model AD	dominance SNP effects	2:145664167	42.1139	7.52363	2.1741e-08	0.000924665
CEN600	Model AD	dominance SNP effects	2:145665807	39.8989	7.3799	6.42954e-08	0.00202334
CEN600	Model AD	dominance SNP effects	2:145666379	39.6691	7.36921	7.32243e-08	0.0022455
CEN600	Model AD	dominance SNP effects	2:145668963	40.5116	7.33123	3.27812e-08	0.00116374
CEN600	Model AD	dominance SNP effects	2:145668993	39.6607	7.31918	6.00258e-08	0.00193115
CEN600	Model AD	dominance SNP effects	2:145670103	40.5231	7.17181	1.60146e-08	0.000914726
CEN600	Model AD	dominance SNP effects	2:145670153	39.9749	7.32662	4.86667e-08	0.00163124
CEN600	Model AD	dominance SNP effects	2:145670852	41.0697	7.35157	2.31673e-08	0.000942879
CEN600	Model AD	dominance SNP effects	2:145672607	41.9783	7.06112	2.76486e-09	0.000914726
CEN600	Model AD	dominance SNP effects	2:145672618	41.9783	7.06112	2.76486e-09	0.000914726
CEN600	Model AD	dominance SNP effects	2:145682131	37.0161	7.25724	3.38641e-07	0.00695277
CEN600	Model AD	dominance SNP effects	2:145684830	39.1482	7.40421	1.24145e-07	0.00301231
CEN600	Model AD	dominance SNP effects	2:145685769	36.7182	7.14656	2.77862e-07	0.0059419
CEN600	Model AD	dominance SNP effects	2:145686168	39.3452	7.39349	1.02862e-07	0.00270538
CEN600	Model AD	dominance SNP effects	2:145686314	39.2265	7.39385	1.12503e-07	0.00284891
CEN600	Model AD	dominance SNP effects	2:145687708	39.7385	7.39987	7.86692e-08	0.00233363
CEN600	Model AD	dominance SNP effects	2:145688761	39.388	7.39449	1.00033e-07	0.002662
CEN600	Model AD	dominance SNP effects	2:145689137	39.3307	7.38596	1.00923e-07	0.0026739
CEN600	Model AD	dominance SNP effects	2:145690697	39.2387	7.40222	1.15218e-07	0.00284891
CEN600	Model AD	dominance SNP effects	2:145690876	39.5132	7.39092	8.98276e-08	0.00248025
CEN600	Model AD	dominance SNP effects	2:145691972	39.2209	7.39792	1.14789e-07	0.00284891
CEN600	Model AD	dominance SNP effects	2:145695599	38.8027	7.39609	1.55121e-07	0.00362949
CEN600	Model AD	dominance SNP effects	2:145697513	39.7538	7.3966	7.67553e-08	0.00231439
CEN600	Model AD	dominance SNP effects	2:145697609	39.6307	7.39976	8.52378e-08	0.00238088
CEN600	Model AD	dominance SNP effects	2:145699428	43.211	7.54561	1.02437e-08	0.000914726
CEN600	Model AD	dominance SNP effects	2:145701255	39.4286	7.38556	9.36647e-08	0.00252808
CEN600	Model AD	dominance SNP effects	2:145701452	40.3376	7.40277	5.06583e-08	0.00166699
CEN600	Model AD	dominance SNP effects	2:145701731	39.2054	7.39058	1.12812e-07	0.00284891
CEN600	Model AD	dominance SNP effects	2:145703026	39.301	7.4156	1.15946e-07	0.00284891
CEN600	Model AD	dominance SNP effects	2:145703756	38.5838	7.39191	1.79189e-07	0.00412566
CEN600	Model AD	dominance SNP effects	2:145705673	39.0396	7.23689	6.87053e-08	0.0021434
CEN600	Model AD	dominance SNP effects	2:145705882	39.238	7.39508	1.12085e-07	0.00284891
CEN600	Model AD	dominance SNP effects	2:145705987	39.0808	7.39534	1.26045e-07	0.00302865
CEN600	Model AD	dominance SNP effects	2:145706409	39.2179	7.39979	1.15882e-07	0.00284891
CEN600	Model AD	dominance SNP effects	2:145706936	38.599	7.38632	1.73465e-07	0.00401954
CEN600	Model AD	dominance SNP effects	2:145706954	38.0456	7.21373	1.33449e-07	0.00317395
CEN600	Model AD	dominance SNP effects	2:145706983	38.018	7.21848	1.38857e-07	0.00329169
CEN600	Model AD	dominance SNP effects	2:145707089	44.7752	7.24968	6.56829e-10	0.000914726
CEN600	Model AD	dominance SNP effects	2:145707598	38.8732	7.23121	7.62627e-08	0.0023092
CEN600	Model AD	dominance SNP effects	2:145707955	37.3994	7.25599	2.54628e-07	0.00557744
CEN600	Model AD	dominance SNP effects	2:145711965	36.3362	7.22571	4.93725e-07	0.00951348
CEN600	Model AD	dominance SNP effects	3:30867540	45.7254	9.10425	5.10257e-07	0.00977972
CEN600	Model AD	dominance SNP effects	3:77027872	36.8835	7.23619	3.44923e-07	0.00706163
CEN600	Model AD	dominance SNP effects	3:77509286	43.2519	8.55582	4.29815e-07	0.00848623
CEN600	Model AD	dominance SNP effects	3:77515122	43.348	8.53887	3.84339e-07	0.00769374
CEN600	Model AD	dominance SNP effects	3:77532181	43.348	8.53887	3.84339e-07	0.00769374
CEN600	Model AD	dominance SNP effects	3:77537585	45.359	8.51503	9.98896e-08	0.002662
CEN600	Model AD	dominance SNP effects	11:15231863	27.7499	5.42234	3.09292e-07	0.00647942
CEN600	Model AD	dominance SNP effects	11:15232063	28.0039	5.42564	2.45129e-07	0.00540223
CEN600	Model AD	dominance SNP effects	11:15232992	27.432	5.38687	3.53587e-07	0.00717783
CEN600	Model AD	dominance SNP effects	11:15257866	27.4177	5.4189	4.20037e-07	0.00831595
CEN600	Model AD	dominance SNP effects	23:2061108	58.433	11.2586	2.10232e-07	0.00479443
CEN600	Model AD	dominance SNP effects	23:4869341	48.053	9.34919	2.75024e-07	0.00591631
CEN700	Model AD	Additive SNP effects	2:110608898	-49.9331	8.25383	1.45132e-09	0.00223461
CEN700	Model AD	Additive SNP effects	24:875641	61.686	10.2445	1.72913e-09	0.00223461
CEN700	Model AD	Additive SNP effects	2:110608833	-46.1829	7.84692	3.96918e-09	0.00223461
CEN700	Model AD	Additive SNP effects	2:110604361	-48.4113	8.23914	4.20901e-09	0.00223461
CEN700	Model AD	Additive SNP effects	2:110610305	-48.1352	8.2352	5.06408e-09	0.00223461
CEN700	Model AD	Additive SNP effects	2:110600880	-48.1015	8.23866	5.2672e-09	0.00223461
CEN700	Model AD	Additive SNP effects	2:110609054	-48.0826	8.23649	5.29127e-09	0.00223461
CEN700	Model AD	Additive SNP effects	2:110609276	-48.0615	8.23699	5.38445e-09	0.00223461
CEN700	Model AD	Additive SNP effects	2:110608811	-48.0214	8.23697	5.54331e-09	0.00223461
CEN700	Model AD	Additive SNP effects	2:110608931	-47.9022	8.23392	5.96761e-09	0.00223461
CEN700	Model AD	Additive SNP effects	2:110622688	-47.9356	8.24017	5.98011e-09	0.00223461
CEN700	Model AD	Additive SNP effects	2:110598876	-47.863	8.23392	6.13987e-09	0.00223461
CEN700	Model AD	Additive SNP effects	2:110608615	-47.8395	8.23278	6.21553e-09	0.00223461
CEN700	Model AD	Additive SNP effects	2:110595285	-47.8303	8.23922	6.42919e-09	0.00223461
CEN700	Model AD	Additive SNP effects	2:110595522	-47.8303	8.23922	6.42919e-09	0.00223461
CEN700	Model AD	Additive SNP effects	2:110595676	-47.8303	8.23922	6.42919e-09	0.00223461
CEN700	Model AD	Additive SNP effects	2:110624437	-47.8222	8.23977	6.48236e-09	0.00223461
CEN700	Model AD	Additive SNP effects	2:110600318	-47.5524	8.22607	7.43935e-09	0.00223461
CEN700	Model AD	Additive SNP effects	2:110601273	-47.6041	8.23905	7.56598e-09	0.00223461
CEN700	Model AD	Additive SNP effects	2:110662601	-47.5852	8.23976	7.69243e-09	0.00223461
CEN700	Model AD	Additive SNP effects	2:110602387	-47.5379	8.23419	7.77648e-09	0.00223461
CEN700	Model AD	Additive SNP effects	2:110602554	-47.5643	8.23902	7.78525e-09	0.00223461
CEN700	Model AD	Additive SNP effects	2:110608437	-47.5277	8.23734	7.93736e-09	0.00223461
CEN700	Model AD	Additive SNP effects	2:110623174	-47.5145	8.23707	8.00452e-09	0.00223461
CEN700	Model AD	Additive SNP effects	2:110662666	-47.4021	8.22161	8.13953e-09	0.00223461
CEN700	Model AD	Additive SNP effects	2:110618426	-56.7204	9.8402	8.20738e-09	0.00223461
CEN700	Model AD	Additive SNP effects	2:110608330	-47.2698	8.2363	9.51287e-09	0.00229324
CEN700	Model AD	Additive SNP effects	2:110600221	-47.4585	8.26935	9.51905e-09	0.00229324
CEN700	Model AD	Additive SNP effects	2:110622343	-47.269	8.24135	9.71831e-09	0.00229324
CEN700	Model AD	Additive SNP effects	2:110622248	-47.2295	8.24132	9.99503e-09	0.00229324
CEN700	Model AD	Additive SNP effects	2:110663884	-47.0508	8.24015	1.13014e-08	0.00229324
CEN700	Model AD	Additive SNP effects	2:110663922	-47.0508	8.24015	1.13014e-08	0.00229324
CEN700	Model AD	Additive SNP effects	2:110663942	-47.0508	8.24015	1.13014e-08	0.00229324
CEN700	Model AD	Additive SNP effects	2:110662839	-46.9326	8.23342	1.1963e-08	0.00229324
CEN700	Model AD	Additive SNP effects	2:110598704	-45.9135	8.05514	1.19875e-08	0.00229324
CEN700	Model AD	Additive SNP effects	2:110595022	-44.4838	7.82535	1.3114e-08	0.00229324
CEN700	Model AD	Additive SNP effects	2:110595015	-44.4776	7.82463	1.31347e-08	0.00229324
CEN700	Model AD	Additive SNP effects	2:110621812	-46.7907	8.23851	1.35086e-08	0.00229324
CEN700	Model AD	Additive SNP effects	2:110595038	-45.7001	8.05381	1.3923e-08	0.00229324
CEN700	Model AD	Additive SNP effects	2:110551030	-55.648	9.81694	1.44e-08	0.00229324
CEN700	Model AD	Additive SNP effects	1:80528130	-62.6801	11.1051	1.65919e-08	0.00229324
CEN700	Model AD	Additive SNP effects	1:80482589	-62.6546	11.106	1.68552e-08	0.00229324
CEN700	Model AD	Additive SNP effects	2:110602143	-45.2577	8.02444	1.70076e-08	0.00229324
CEN700	Model AD	Additive SNP effects	1:80526366	-62.6076	11.1043	1.71893e-08	0.00229324
CEN700	Model AD	Additive SNP effects	1:80527682	-62.6076	11.1043	1.71893e-08	0.00229324
CEN700	Model AD	Additive SNP effects	1:80528001	-62.6076	11.1043	1.71893e-08	0.00229324
CEN700	Model AD	Additive SNP effects	1:80528011	-62.6076	11.1043	1.71893e-08	0.00229324
CEN700	Model AD	Additive SNP effects	1:80528031	-62.6076	11.1043	1.71893e-08	0.00229324
CEN700	Model AD	Additive SNP effects	1:80528070	-62.6076	11.1043	1.71893e-08	0.00229324
CEN700	Model AD	Additive SNP effects	1:80528103	-62.6076	11.1043	1.71893e-08	0.00229324
CEN700	Model AD	Additive SNP effects	1:80533405	-62.6076	11.1043	1.71893e-08	0.00229324
CEN700	Model AD	Additive SNP effects	1:80533859	-62.6076	11.1043	1.71893e-08	0.00229324
CEN700	Model AD	Additive SNP effects	1:80526226	-62.5913	11.1022	1.72283e-08	0.00229324
CEN700	Model AD	Additive SNP effects	1:80528505	-62.5641	11.1025	1.74933e-08	0.00229324
CEN700	Model AD	Additive SNP effects	2:110607644	-45.1354	8.01601	1.79528e-08	0.00231069
CEN700	Model AD	Additive SNP effects	2:110599909	-45.1904	8.05803	2.04544e-08	0.00256135
CEN700	Model AD	Additive SNP effects	1:80541002	-62.1705	11.0886	2.0624e-08	0.00256135
CEN700	Model AD	Additive SNP effects	2:110609120	-45.1523	8.05814	2.10292e-08	0.00256665
CEN700	Model AD	Additive SNP effects	2:110605195	-44.8709	8.01224	2.13989e-08	0.0025675
CEN700	Model AD	Additive SNP effects	2:110595172	-44.8768	8.01939	2.19311e-08	0.0025875
CEN700	Model AD	Additive SNP effects	2:110610536	-44.8487	8.03331	2.36631e-08	0.00274608
CEN700	Model AD	Additive SNP effects	5:55430647	-39.0825	7.00747	2.44345e-08	0.00278987
CEN700	Model AD	Additive SNP effects	2:110528110	-44.5476	8.00216	2.59261e-08	0.00291318
CEN700	Model AD	Additive SNP effects	2:110610529	-44.5359	8.03567	2.98569e-08	0.00329313
CEN700	Model AD	Additive SNP effects	2:110640516	-44.6597	8.06123	3.02379e-08	0.00329313
CEN700	Model AD	Additive SNP effects	2:110599260	-43.4603	7.84964	3.08411e-08	0.00330793
CEN700	Model AD	Additive SNP effects	2:110602051	-43.4281	7.86194	3.31662e-08	0.00350423
CEN700	Model AD	Additive SNP effects	24:506253	74.7806	13.6317	4.11616e-08	0.00428504
CEN700	Model AD	Additive SNP effects	2:110527126	-43.8836	8.0093	4.27557e-08	0.00438648
CEN700	Model AD	Additive SNP effects	2:110595143	-43.8338	8.01885	4.59412e-08	0.00464596
CEN700	Model AD	Additive SNP effects	1:80512821	-57.888	10.5987	4.7132e-08	0.00469925
CEN700	Model AD	Additive SNP effects	2:110595309	-43.7474	8.05214	5.54131e-08	0.00544818
CEN700	Model AD	Additive SNP effects	24:886694	55.874	10.3288	6.31889e-08	0.00612758
CEN700	Model AD	Additive SNP effects	2:110740655	-52.7375	9.75833	6.50459e-08	0.00622242
CEN700	Model AD	Additive SNP effects	2:144941398	-47.4755	8.85518	8.2614e-08	0.00779765
CEN700	Model AD	Additive SNP effects	2:110600294	-41.8533	7.8123	8.44494e-08	0.00781858
CEN700	Model AD	Additive SNP effects	2:110604270	-41.164	7.68546	8.50448e-08	0.00781858
CEN700	Model AD	Additive SNP effects	5:55381808	41.2532	7.71965	9.09605e-08	0.00825524
CEN700	Model AD	Additive SNP effects	2:110794670	-51.2537	9.66862	1.15148e-07	0.00953257
CEN700	Model AD	Additive SNP effects	2:110550769	-51.153	9.70812	1.37106e-07	0.00953257
CEN700	Model AD	Additive SNP effects	24:864413	56.644	10.7506	1.37248e-07	0.00953257
CEN700	Model AD	Additive SNP effects	24:876603	56.6085	10.7461	1.38065e-07	0.00953257
CEN700	Model AD	Additive SNP effects	2:110740536	-50.9859	9.70062	1.47275e-07	0.00953257
CEN700	Model AD	Additive SNP effects	24:854459	56.5158	10.7533	1.47491e-07	0.00953257
CEN700	Model AD	Additive SNP effects	24:877499	56.5014	10.7519	1.47997e-07	0.00953257
CEN700	Model AD	Additive SNP effects	24:857398	56.4907	10.7531	1.49289e-07	0.00953257
CEN700	Model AD	Additive SNP effects	5:55439533	-40.6827	7.74521	1.49947e-07	0.00953257
CEN700	Model AD	Additive SNP effects	24:800207	56.4807	10.758	1.52013e-07	0.00953257
CEN700	Model AD	Additive SNP effects	24:800989	56.4807	10.758	1.52013e-07	0.00953257
CEN700	Model AD	Additive SNP effects	24:801000	56.4807	10.758	1.52013e-07	0.00953257
CEN700	Model AD	Additive SNP effects	24:803668	56.4807	10.758	1.52013e-07	0.00953257
CEN700	Model AD	Additive SNP effects	24:861739	56.4505	10.7526	1.52161e-07	0.00953257
CEN700	Model AD	Additive SNP effects	24:859643	56.4409	10.7519	1.52583e-07	0.00953257
CEN700	Model AD	Additive SNP effects	24:854491	56.4494	10.7549	1.53156e-07	0.00953257
CEN700	Model AD	Additive SNP effects	24:843116	56.4309	10.7531	1.53889e-07	0.00953257
CEN700	Model AD	Additive SNP effects	24:843271	56.4309	10.7531	1.53889e-07	0.00953257
CEN700	Model AD	Additive SNP effects	24:847270	56.4309	10.7531	1.53889e-07	0.00953257
CEN700	Model AD	Additive SNP effects	24:851215	56.4309	10.7531	1.53889e-07	0.00953257
CEN700	Model AD	Additive SNP effects	24:852155	56.4309	10.7531	1.53889e-07	0.00953257
CEN700	Model AD	Additive SNP effects	24:858360	56.4309	10.7531	1.53889e-07	0.00953257
CEN700	Model AD	Additive SNP effects	24:859483	56.4309	10.7531	1.53889e-07	0.00953257
CEN700	Model AD	Additive SNP effects	24:859606	56.4309	10.7531	1.53889e-07	0.00953257
CEN700	Model AD	Additive SNP effects	24:859759	56.4309	10.7531	1.53889e-07	0.00953257
CEN700	Model AD	Additive SNP effects	24:860692	56.4309	10.7531	1.53889e-07	0.00953257
CEN700	Model AD	Additive SNP effects	24:864350	56.4309	10.7531	1.53889e-07	0.00953257
CEN700	Model AD	Additive SNP effects	24:874910	56.4309	10.7531	1.53889e-07	0.00953257
CEN700	Model AD	Additive SNP effects	24:875547	56.4309	10.7531	1.53889e-07	0.00953257
CEN700	Model AD	Additive SNP effects	24:876206	56.4309	10.7531	1.53889e-07	0.00953257
CEN700	Model AD	Additive SNP effects	24:877475	56.4309	10.7531	1.53889e-07	0.00953257
CEN700	Model AD	Additive SNP effects	24:877580	56.4309	10.7531	1.53889e-07	0.00953257
CEN700	Model AD	Additive SNP effects	24:880980	56.4309	10.7531	1.53889e-07	0.00953257
CEN700	Model AD	Additive SNP effects	24:887618	56.4309	10.7531	1.53889e-07	0.00953257
CEN700	Model AD	Additive SNP effects	24:887696	56.4309	10.7531	1.53889e-07	0.00953257
CEN700	Model AD	Additive SNP effects	24:803752	56.457	10.7587	1.5414e-07	0.00953257
CEN700	Model AD	Additive SNP effects	24:864544	56.372	10.7514	1.57786e-07	0.00953257
CEN700	Model AD	Additive SNP effects	23:1539854	-41.2613	7.86996	1.58085e-07	0.00953257
CEN700	Model AD	Additive SNP effects	24:879188	56.3707	10.7521	1.58197e-07	0.00953257
CEN700	Model AD	Additive SNP effects	24:888139	56.3333	10.752	1.61148e-07	0.00953257
CEN700	Model AD	Additive SNP effects	24:859701	56.332	10.7525	1.61497e-07	0.00953257
CEN700	Model AD	Additive SNP effects	24:875264	56.3332	10.7565	1.63097e-07	0.00953257
CEN700	Model AD	Additive SNP effects	2:145082145	-48.0506	9.17655	1.63885e-07	0.00953257
CEN700	Model AD	Additive SNP effects	24:882305	56.2929	10.7515	1.64285e-07	0.00953257
CEN700	Model AD	Additive SNP effects	24:859240	56.2993	10.7568	1.66047e-07	0.00955645
CEN700	Model AD	Additive SNP effects	24:873879	56.2454	10.753	1.68911e-07	0.00964288
CEN700	Model AD	Additive SNP effects	24:843956	56.1985	10.7531	1.72987e-07	0.0097966
CEN700	Model AD	Additive SNP effects	2:110651211	-48.8891	9.35842	1.75037e-07	0.00981158
CEN700	Model AD	Additive SNP effects	2:145019400	-47.93	9.17666	1.76024e-07	0.00981158
CEN700	Model AD	Additive SNP effects	2:145365371	-48.0394	9.20105	1.77897e-07	0.00983854
CEN700	Model AD	Additive SNP effects	2:110759324	-50.7469	9.73022	1.83436e-07	0.00998878
CEN700	Model AD	Additive SNP effects	2:110759339	-50.7469	9.73022	1.83436e-07	0.00998878
CEN700	Model AD	dominance SNP effects	1:80482589	63.8554	11.9105	8.26414e-08	0.00324264
CEN700	Model AD	dominance SNP effects	1:80512821	59.6347	11.4859	2.08064e-07	0.00620137
CEN700	Model AD	dominance SNP effects	1:80526226	64.0155	11.9009	7.48864e-08	0.00324264
CEN700	Model AD	dominance SNP effects	1:80526366	63.9721	11.9059	7.73839e-08	0.00324264
CEN700	Model AD	dominance SNP effects	1:80527202	58.8033	11.3443	2.17778e-07	0.00639751
CEN700	Model AD	dominance SNP effects	1:80527682	63.9721	11.9059	7.73839e-08	0.00324264
CEN700	Model AD	dominance SNP effects	1:80527967	58.9021	11.3486	2.10018e-07	0.00623363
CEN700	Model AD	dominance SNP effects	1:80528001	63.9721	11.9059	7.73839e-08	0.00324264
CEN700	Model AD	dominance SNP effects	1:80528011	63.9721	11.9059	7.73839e-08	0.00324264
CEN700	Model AD	dominance SNP effects	1:80528031	63.9721	11.9059	7.73839e-08	0.00324264
CEN700	Model AD	dominance SNP effects	1:80528070	63.9721	11.9059	7.73839e-08	0.00324264
CEN700	Model AD	dominance SNP effects	1:80528103	63.9721	11.9059	7.73839e-08	0.00324264
CEN700	Model AD	dominance SNP effects	1:80528130	63.7966	11.9136	8.5578e-08	0.00325616
CEN700	Model AD	dominance SNP effects	1:80528505	64.0785	11.897	7.20092e-08	0.00324264
CEN700	Model AD	dominance SNP effects	1:80533405	63.9721	11.9059	7.73839e-08	0.00324264
CEN700	Model AD	dominance SNP effects	1:80533859	63.9721	11.9059	7.73839e-08	0.00324264
CEN700	Model AD	dominance SNP effects	1:80541002	65.1728	11.9357	4.75213e-08	0.00324264
CEN700	Model AD	dominance SNP effects	1:128116340	-31.326	6.13071	3.22696e-07	0.0080813
CEN700	Model AD	dominance SNP effects	2:144846585	51.3275	9.56755	8.10684e-08	0.00324264
CEN700	Model AD	dominance SNP effects	2:144850596	56.6911	10.0624	1.76145e-08	0.00324264
CEN700	Model AD	dominance SNP effects	2:144850655	56.1736	10.0483	2.26608e-08	0.00324264
CEN700	Model AD	dominance SNP effects	2:144851958	56.2745	10.0643	2.25112e-08	0.00324264
CEN700	Model AD	dominance SNP effects	2:144852049	56.0605	10.071	2.59871e-08	0.00324264
CEN700	Model AD	dominance SNP effects	2:144852143	56.329	10.0564	2.12733e-08	0.00324264
CEN700	Model AD	dominance SNP effects	2:144852538	56.329	10.0564	2.12733e-08	0.00324264
CEN700	Model AD	dominance SNP effects	2:144852539	56.329	10.0564	2.12733e-08	0.00324264
CEN700	Model AD	dominance SNP effects	2:144911144	49.3483	9.62071	2.9069e-07	0.00763114
CEN700	Model AD	dominance SNP effects	2:144921799	56.5149	10.0565	1.91274e-08	0.00324264
CEN700	Model AD	dominance SNP effects	2:144922403	56.329	10.0564	2.12733e-08	0.00324264
CEN700	Model AD	dominance SNP effects	2:144922621	56.329	10.0564	2.12733e-08	0.00324264
CEN700	Model AD	dominance SNP effects	2:144923566	56.4075	10.0507	1.99662e-08	0.00324264
CEN700	Model AD	dominance SNP effects	2:144925439	52.2982	9.80953	9.74775e-08	0.00342753
CEN700	Model AD	dominance SNP effects	2:144928274	52.3764	9.83483	1.00623e-07	0.00342753
CEN700	Model AD	dominance SNP effects	2:144928284	52.3764	9.83483	1.00623e-07	0.00342753
CEN700	Model AD	dominance SNP effects	2:144928808	56.2932	10.0605	2.20033e-08	0.00324264
CEN700	Model AD	dominance SNP effects	2:144928828	55.9518	10.0504	2.58964e-08	0.00324264
CEN700	Model AD	dominance SNP effects	2:144929498	56.2433	10.0566	2.23599e-08	0.00324264
CEN700	Model AD	dominance SNP effects	2:144929670	56.4075	10.0507	1.99662e-08	0.00324264
CEN700	Model AD	dominance SNP effects	2:144930530	56.4075	10.0507	1.99662e-08	0.00324264
CEN700	Model AD	dominance SNP effects	2:144933297	50.509	9.47681	9.83564e-08	0.00342753
CEN700	Model AD	dominance SNP effects	2:144933679	56.0403	10.0719	2.63639e-08	0.00324264
CEN700	Model AD	dominance SNP effects	2:144937010	56.4075	10.0507	1.99662e-08	0.00324264
CEN700	Model AD	dominance SNP effects	2:144937119	57.1067	10.0387	1.28045e-08	0.00324264
CEN700	Model AD	dominance SNP effects	2:144937411	57.3313	10.0558	1.18881e-08	0.00324264
CEN700	Model AD	dominance SNP effects	2:144938322	50.0054	9.57052	1.74216e-07	0.00534854
CEN700	Model AD	dominance SNP effects	2:144941398	58.325	9.78704	2.53162e-09	0.00324264
CEN700	Model AD	dominance SNP effects	2:145019400	58.7722	10.014	4.38398e-09	0.00324264
CEN700	Model AD	dominance SNP effects	2:145019599	52.865	9.80377	6.95598e-08	0.00324264
CEN700	Model AD	dominance SNP effects	2:145020007	52.5548	9.78898	7.92779e-08	0.00324264
CEN700	Model AD	dominance SNP effects	2:145020494	52.554	9.80694	8.37559e-08	0.00324264
CEN700	Model AD	dominance SNP effects	2:145021793	47.6656	9.41731	4.16003e-07	0.00966157
CEN700	Model AD	dominance SNP effects	2:145022059	52.9652	9.81329	6.76571e-08	0.00324264
CEN700	Model AD	dominance SNP effects	2:145022109	53.391	9.63081	2.96038e-08	0.00324264
CEN700	Model AD	dominance SNP effects	2:145022121	55.4292	9.55735	6.64563e-09	0.00324264
CEN700	Model AD	dominance SNP effects	2:145026911	52.6959	9.80904	7.77928e-08	0.00324264
CEN700	Model AD	dominance SNP effects	2:145028743	46.2944	8.99949	2.68799e-07	0.00748164
CEN700	Model AD	dominance SNP effects	2:145029920	51.7676	9.78762	1.2293e-07	0.00401528
CEN700	Model AD	dominance SNP effects	2:145031741	52.7867	9.80931	7.39604e-08	0.00324264
CEN700	Model AD	dominance SNP effects	2:145031791	52.865	9.80377	6.95598e-08	0.00324264
CEN700	Model AD	dominance SNP effects	2:145032571	52.7867	9.80931	7.39604e-08	0.00324264
CEN700	Model AD	dominance SNP effects	2:145032959	52.7867	9.80931	7.39604e-08	0.00324264
CEN700	Model AD	dominance SNP effects	2:145032981	52.7867	9.80931	7.39604e-08	0.00324264
CEN700	Model AD	dominance SNP effects	2:145035132	52.6959	9.80904	7.77928e-08	0.00324264
CEN700	Model AD	dominance SNP effects	2:145035606	49.31	9.60022	2.80148e-07	0.00750576
CEN700	Model AD	dominance SNP effects	2:145035696	49.2355	9.6065	2.97182e-07	0.00763114
CEN700	Model AD	dominance SNP effects	2:145035711	49.2355	9.6065	2.97182e-07	0.00763114
CEN700	Model AD	dominance SNP effects	2:145036140	52.5452	9.8107	8.51295e-08	0.00325616
CEN700	Model AD	dominance SNP effects	2:145039586	52.7867	9.80931	7.39604e-08	0.00324264
CEN700	Model AD	dominance SNP effects	2:145039716	52.7867	9.80931	7.39604e-08	0.00324264
CEN700	Model AD	dominance SNP effects	2:145040433	52.7549	9.79555	7.22056e-08	0.00324264
CEN700	Model AD	dominance SNP effects	2:145040709	52.7867	9.80931	7.39604e-08	0.00324264
CEN700	Model AD	dominance SNP effects	2:145040819	52.8705	9.82111	7.31104e-08	0.00324264
CEN700	Model AD	dominance SNP effects	2:145040851	52.6959	9.80904	7.77928e-08	0.00324264
CEN700	Model AD	dominance SNP effects	2:145040871	52.4516	9.81092	8.97979e-08	0.00337683
CEN700	Model AD	dominance SNP effects	2:145041243	52.7867	9.80931	7.39604e-08	0.00324264
CEN700	Model AD	dominance SNP effects	2:145041535	52.9809	9.81202	6.67918e-08	0.00324264
CEN700	Model AD	dominance SNP effects	2:145041796	52.7867	9.80931	7.39604e-08	0.00324264
CEN700	Model AD	dominance SNP effects	2:145041809	52.6929	9.8089	7.78921e-08	0.00324264
CEN700	Model AD	dominance SNP effects	2:145042404	49.1849	9.59004	2.9168e-07	0.00763114
CEN700	Model AD	dominance SNP effects	2:145042908	51.3092	9.56286	8.07457e-08	0.00324264
CEN700	Model AD	dominance SNP effects	2:145043453	52.9666	9.78918	6.27704e-08	0.00324264
CEN700	Model AD	dominance SNP effects	2:145043563	51.1776	9.56025	8.64292e-08	0.00327115
CEN700	Model AD	dominance SNP effects	2:145045035	52.865	9.80377	6.95598e-08	0.00324264
CEN700	Model AD	dominance SNP effects	2:145047419	52.8445	9.7991	6.93742e-08	0.00324264
CEN700	Model AD	dominance SNP effects	2:145050412	52.6959	9.80904	7.77928e-08	0.00324264
CEN700	Model AD	dominance SNP effects	2:145050542	48.7968	9.60087	3.7243e-07	0.00890996
CEN700	Model AD	dominance SNP effects	2:145050598	49.31	9.60022	2.80148e-07	0.00750576
CEN700	Model AD	dominance SNP effects	2:145050657	49.31	9.60022	2.80148e-07	0.00750576
CEN700	Model AD	dominance SNP effects	2:145050760	52.8219	9.79949	7.03541e-08	0.00324264
CEN700	Model AD	dominance SNP effects	2:145050777	52.8498	9.81428	7.2451e-08	0.00324264
CEN700	Model AD	dominance SNP effects	2:145050790	52.0356	9.78373	1.04583e-07	0.00354554
CEN700	Model AD	dominance SNP effects	2:145050832	52.865	9.80377	6.95598e-08	0.00324264
CEN700	Model AD	dominance SNP effects	2:145050997	52.865	9.80377	6.95598e-08	0.00324264
CEN700	Model AD	dominance SNP effects	2:145051358	52.7867	9.80931	7.39604e-08	0.00324264
CEN700	Model AD	dominance SNP effects	2:145052376	52.865	9.80377	6.95598e-08	0.00324264
CEN700	Model AD	dominance SNP effects	2:145052568	52.7239	9.79952	7.43807e-08	0.00324264
CEN700	Model AD	dominance SNP effects	2:145052786	52.3121	9.8111	9.71773e-08	0.00342753
CEN700	Model AD	dominance SNP effects	2:145054028	52.7867	9.80931	7.39604e-08	0.00324264
CEN700	Model AD	dominance SNP effects	2:145055945	47.8178	9.39712	3.60802e-07	0.00869952
CEN700	Model AD	dominance SNP effects	2:145056160	52.6959	9.80904	7.77928e-08	0.00324264
CEN700	Model AD	dominance SNP effects	2:145056404	52.7867	9.80931	7.39604e-08	0.00324264
CEN700	Model AD	dominance SNP effects	2:145056978	49.0472	9.57893	3.05026e-07	0.00779256
CEN700	Model AD	dominance SNP effects	2:145057079	52.865	9.80377	6.95598e-08	0.00324264
CEN700	Model AD	dominance SNP effects	2:145058940	53.2225	9.80999	5.78462e-08	0.00324264
CEN700	Model AD	dominance SNP effects	2:145059876	50.9468	9.58277	1.05785e-07	0.00356937
CEN700	Model AD	dominance SNP effects	2:145061057	50.4443	9.60258	1.49483e-07	0.00468986
CEN700	Model AD	dominance SNP effects	2:145063265	52.7867	9.80931	7.39604e-08	0.00324264
CEN700	Model AD	dominance SNP effects	2:145068543	53.1243	9.79777	5.89114e-08	0.00324264
CEN700	Model AD	dominance SNP effects	2:145069221	52.8241	9.79953	7.0272e-08	0.00324264
CEN700	Model AD	dominance SNP effects	2:145070200	52.865	9.80377	6.95598e-08	0.00324264
CEN700	Model AD	dominance SNP effects	2:145070397	52.2294	9.80003	9.84811e-08	0.00342753
CEN700	Model AD	dominance SNP effects	2:145070402	52.0711	9.79943	1.07431e-07	0.00360786
CEN700	Model AD	dominance SNP effects	2:145070407	51.9863	9.80145	1.13333e-07	0.00371879
CEN700	Model AD	dominance SNP effects	2:145070496	52.6959	9.80904	7.77928e-08	0.00324264
CEN700	Model AD	dominance SNP effects	2:145070534	52.4964	9.82065	9.01656e-08	0.00337683
CEN700	Model AD	dominance SNP effects	2:145070571	52.865	9.80377	6.95598e-08	0.00324264
CEN700	Model AD	dominance SNP effects	2:145070920	52.3506	9.79894	9.16913e-08	0.00337865
CEN700	Model AD	dominance SNP effects	2:145074298	52.6959	9.80904	7.77928e-08	0.00324264
CEN700	Model AD	dominance SNP effects	2:145075024	52.865	9.80377	6.95598e-08	0.00324264
CEN700	Model AD	dominance SNP effects	2:145076696	53.0849	9.80276	6.1188e-08	0.00324264
CEN700	Model AD	dominance SNP effects	2:145077644	52.6976	9.80282	7.62585e-08	0.00324264
CEN700	Model AD	dominance SNP effects	2:145080907	51.1334	9.80539	1.83991e-07	0.00560055
CEN700	Model AD	dominance SNP effects	2:145082145	58.4757	10.0034	5.04858e-09	0.00324264
CEN700	Model AD	dominance SNP effects	2:145082461	52.2129	9.80337	1.00391e-07	0.00342753
CEN700	Model AD	dominance SNP effects	2:145083757	52.7867	9.80931	7.39604e-08	0.00324264
CEN700	Model AD	dominance SNP effects	2:145084954	48.7333	9.57741	3.61201e-07	0.00869952
CEN700	Model AD	dominance SNP effects	2:145085335	48.2299	9.21803	1.67582e-07	0.00516702
CEN700	Model AD	dominance SNP effects	2:145086366	52.865	9.80377	6.95598e-08	0.00324264
CEN700	Model AD	dominance SNP effects	2:145087219	50.0058	9.59973	1.89785e-07	0.00572815
CEN700	Model AD	dominance SNP effects	2:145090458	52.7399	9.80827	7.57017e-08	0.00324264
CEN700	Model AD	dominance SNP effects	2:145091090	50.2238	9.55698	1.47876e-07	0.00468986
CEN700	Model AD	dominance SNP effects	2:145091226	46.0686	9.03906	3.4578e-07	0.0084285
CEN700	Model AD	dominance SNP effects	2:145091419	49.6063	9.58804	2.29436e-07	0.00664456
CEN700	Model AD	dominance SNP effects	2:145093025	52.865	9.80377	6.95598e-08	0.00324264
CEN700	Model AD	dominance SNP effects	2:145093085	52.865	9.80377	6.95598e-08	0.00324264
CEN700	Model AD	dominance SNP effects	2:145093324	53.4716	9.79266	4.75132e-08	0.00324264
CEN700	Model AD	dominance SNP effects	2:145093745	52.537	9.79475	8.14916e-08	0.00324264
CEN700	Model AD	dominance SNP effects	2:145093747	52.537	9.79475	8.14916e-08	0.00324264
CEN700	Model AD	dominance SNP effects	2:145094387	49.0245	9.52431	2.64255e-07	0.00741286
CEN700	Model AD	dominance SNP effects	2:145095131	52.865	9.80377	6.95598e-08	0.00324264
CEN700	Model AD	dominance SNP effects	2:145095325	52.865	9.80377	6.95598e-08	0.00324264
CEN700	Model AD	dominance SNP effects	2:145101001	52.9495	9.80695	6.69483e-08	0.00324264
CEN700	Model AD	dominance SNP effects	2:145102317	52.7867	9.80931	7.39604e-08	0.00324264
CEN700	Model AD	dominance SNP effects	2:145104091	50.9268	9.5445	9.5169e-08	0.00342753
CEN700	Model AD	dominance SNP effects	2:145104946	50.8799	9.58361	1.10201e-07	0.00368362
CEN700	Model AD	dominance SNP effects	2:145110109	52.865	9.80377	6.95598e-08	0.00324264
CEN700	Model AD	dominance SNP effects	2:145113346	52.7001	9.7968	7.47742e-08	0.00324264
CEN700	Model AD	dominance SNP effects	2:145113409	52.4478	9.5754	4.31782e-08	0.00324264
CEN700	Model AD	dominance SNP effects	2:145114244	52.7867	9.80931	7.39604e-08	0.00324264
CEN700	Model AD	dominance SNP effects	2:145123350	52.865	9.80377	6.95598e-08	0.00324264
CEN700	Model AD	dominance SNP effects	2:145125187	52.7867	9.80931	7.39604e-08	0.00324264
CEN700	Model AD	dominance SNP effects	2:145128636	54.3456	10.2409	1.11613e-07	0.00371344
CEN700	Model AD	dominance SNP effects	2:145128664	53.9262	10.2348	1.37255e-07	0.00438311
CEN700	Model AD	dominance SNP effects	2:145128710	52.1746	9.79321	9.95056e-08	0.00342753
CEN700	Model AD	dominance SNP effects	2:145129338	49.31	9.60022	2.80148e-07	0.00750576
CEN700	Model AD	dominance SNP effects	2:145129610	52.7867	9.80931	7.39604e-08	0.00324264
CEN700	Model AD	dominance SNP effects	2:145129619	52.7867	9.80931	7.39604e-08	0.00324264
CEN700	Model AD	dominance SNP effects	2:145129631	52.7867	9.80931	7.39604e-08	0.00324264
CEN700	Model AD	dominance SNP effects	2:145129649	52.7175	9.78627	7.16895e-08	0.00324264
CEN700	Model AD	dominance SNP effects	2:145129654	49.31	9.60022	2.80148e-07	0.00750576
CEN700	Model AD	dominance SNP effects	2:145129852	51.7465	9.80704	1.31707e-07	0.00424383
CEN700	Model AD	dominance SNP effects	2:145130218	49.31	9.60022	2.80148e-07	0.00750576
CEN700	Model AD	dominance SNP effects	2:145130455	52.7867	9.80931	7.39604e-08	0.00324264
CEN700	Model AD	dominance SNP effects	2:145130498	52.3417	9.8214	9.85679e-08	0.00342753
CEN700	Model AD	dominance SNP effects	2:145130788	52.7867	9.80931	7.39604e-08	0.00324264
CEN700	Model AD	dominance SNP effects	2:145134881	52.865	9.80377	6.95598e-08	0.00324264
CEN700	Model AD	dominance SNP effects	2:145136476	50.7655	9.66296	1.49151e-07	0.00468986
CEN700	Model AD	dominance SNP effects	2:145140819	52.7867	9.80931	7.39604e-08	0.00324264
CEN700	Model AD	dominance SNP effects	2:145143018	52.865	9.80377	6.95598e-08	0.00324264
CEN700	Model AD	dominance SNP effects	2:145194127	52.2324	9.42958	3.0385e-08	0.00324264
CEN700	Model AD	dominance SNP effects	2:145195027	52.7867	9.80931	7.39604e-08	0.00324264
CEN700	Model AD	dominance SNP effects	2:145195585	52.865	9.80377	6.95598e-08	0.00324264
CEN700	Model AD	dominance SNP effects	2:145195825	52.865	9.80377	6.95598e-08	0.00324264
CEN700	Model AD	dominance SNP effects	2:145196910	49.4761	9.60834	2.61481e-07	0.00736392
CEN700	Model AD	dominance SNP effects	2:145203209	52.7867	9.80931	7.39604e-08	0.00324264
CEN700	Model AD	dominance SNP effects	2:145203952	52.6959	9.80904	7.77928e-08	0.00324264
CEN700	Model AD	dominance SNP effects	2:145204329	52.7867	9.80931	7.39604e-08	0.00324264
CEN700	Model AD	dominance SNP effects	2:145204333	52.7867	9.80931	7.39604e-08	0.00324264
CEN700	Model AD	dominance SNP effects	2:145204445	53.0838	9.78124	5.72789e-08	0.00324264
CEN700	Model AD	dominance SNP effects	2:145204560	49.5228	9.60746	2.54139e-07	0.00718543
CEN700	Model AD	dominance SNP effects	2:145204615	49.585	9.61049	2.47656e-07	0.00702993
CEN700	Model AD	dominance SNP effects	2:145210300	50.8449	9.61853	1.24921e-07	0.00406177
CEN700	Model AD	dominance SNP effects	2:145210478	49.2355	9.6065	2.97182e-07	0.00763114
CEN700	Model AD	dominance SNP effects	2:145214579	52.6169	9.8147	8.27513e-08	0.00324264
CEN700	Model AD	dominance SNP effects	2:145214729	55.0216	10.0127	3.90325e-08	0.00324264
CEN700	Model AD	dominance SNP effects	2:145215213	52.8251	9.79133	6.84914e-08	0.00324264
CEN700	Model AD	dominance SNP effects	2:145215424	52.6169	9.8147	8.27513e-08	0.00324264
CEN700	Model AD	dominance SNP effects	2:145216029	52.7867	9.80931	7.39604e-08	0.00324264
CEN700	Model AD	dominance SNP effects	2:145218269	52.9115	9.80726	6.84761e-08	0.00324264
CEN700	Model AD	dominance SNP effects	2:145219128	48.4982	9.3538	2.16183e-07	0.00639011
CEN700	Model AD	dominance SNP effects	2:145231291	51.7254	9.75044	1.1272e-07	0.00371734
CEN700	Model AD	dominance SNP effects	2:145232231	49.31	9.60022	2.80148e-07	0.00750576
CEN700	Model AD	dominance SNP effects	2:145263288	52.6959	9.80904	7.77928e-08	0.00324264
CEN700	Model AD	dominance SNP effects	2:145363803	52.865	9.80377	6.95598e-08	0.00324264
CEN700	Model AD	dominance SNP effects	2:145364471	52.7867	9.80931	7.39604e-08	0.00324264
CEN700	Model AD	dominance SNP effects	2:145364578	49.2355	9.6065	2.97182e-07	0.00763114
CEN700	Model AD	dominance SNP effects	2:145364666	54.6638	9.80054	2.43826e-08	0.00324264
CEN700	Model AD	dominance SNP effects	2:145365371	58.7409	10.0387	4.87415e-09	0.00324264
CEN700	Model AD	dominance SNP effects	2:145366556	49.2355	9.6065	2.97182e-07	0.00763114
CEN700	Model AD	dominance SNP effects	2:145366674	48.9827	9.60621	3.41335e-07	0.00841584
CEN700	Model AD	dominance SNP effects	2:145366721	49.2355	9.6065	2.97182e-07	0.00763114
CEN700	Model AD	dominance SNP effects	2:145366879	53.5238	9.81709	4.97773e-08	0.00324264
CEN700	Model AD	dominance SNP effects	2:145368422	52.9704	9.79901	6.45614e-08	0.00324264
CEN700	Model AD	dominance SNP effects	2:145372704	52.5015	9.78546	8.08352e-08	0.00324264
CEN700	Model AD	dominance SNP effects	2:145372865	48.9025	9.59695	3.47592e-07	0.0084285
CEN700	Model AD	dominance SNP effects	2:145372944	52.7867	9.80931	7.39604e-08	0.00324264
CEN700	Model AD	dominance SNP effects	2:145373198	51.1138	9.79214	1.79034e-07	0.00547297
CEN700	Model AD	dominance SNP effects	2:145375310	52.6959	9.80904	7.77928e-08	0.00324264
CEN700	Model AD	dominance SNP effects	2:145388009	52.8288	9.80827	7.19852e-08	0.00324264
CEN700	Model AD	dominance SNP effects	2:145389115	50.1919	9.55335	1.48956e-07	0.00468986
CEN700	Model AD	dominance SNP effects	2:145390473	52.417	9.82492	9.54895e-08	0.00342753
CEN700	Model AD	dominance SNP effects	2:145390916	52.865	9.80377	6.95598e-08	0.00324264
CEN700	Model AD	dominance SNP effects	2:145392354	45.9633	9.05137	3.81338e-07	0.00902178
CEN700	Model AD	dominance SNP effects	2:145393006	52.7867	9.80931	7.39604e-08	0.00324264
CEN700	Model AD	dominance SNP effects	2:145393035	52.7867	9.80931	7.39604e-08	0.00324264
CEN700	Model AD	dominance SNP effects	2:145457949	49.2258	9.58516	2.81208e-07	0.00750576
CEN700	Model AD	dominance SNP effects	2:145505322	50.1595	9.6203	1.84896e-07	0.00560426
CEN700	Model AD	dominance SNP effects	2:145506195	49.427	9.42142	1.55247e-07	0.00481632
CEN700	Model AD	dominance SNP effects	2:145509566	49.5324	9.58441	2.36606e-07	0.00676999
CEN700	Model AD	dominance SNP effects	2:145509624	49.5763	9.58859	2.33675e-07	0.00671297
CEN700	Model AD	dominance SNP effects	2:145509631	49.5763	9.58859	2.33675e-07	0.00671297
CEN700	Model AD	dominance SNP effects	2:145509866	53.02	9.80393	6.37202e-08	0.00324264
CEN700	Model AD	dominance SNP effects	2:145509938	52.7503	9.80699	7.49655e-08	0.00324264
CEN700	Model AD	dominance SNP effects	2:145511665	51.856	9.82395	1.30235e-07	0.0042154
CEN700	Model AD	dominance SNP effects	2:145511942	53.3565	9.79801	5.16211e-08	0.00324264
CEN700	Model AD	dominance SNP effects	2:145512251	48.7691	9.60354	3.80957e-07	0.00902178
CEN700	Model AD	dominance SNP effects	2:145513160	52.7503	9.80699	7.49655e-08	0.00324264
CEN700	Model AD	dominance SNP effects	2:145514712	53.9828	9.44473	1.09283e-08	0.00324264
CEN700	Model AD	dominance SNP effects	2:145517223	52.5013	9.79245	8.25774e-08	0.00324264
CEN700	Model AD	dominance SNP effects	2:145518738	52.1945	9.79975	1.00347e-07	0.00342753
CEN700	Model AD	dominance SNP effects	2:145519046	55.1131	9.54756	7.81164e-09	0.00324264
CEN700	Model AD	dominance SNP effects	2:145519177	52.8283	9.80142	7.05148e-08	0.00324264
CEN700	Model AD	dominance SNP effects	2:145519184	52.8283	9.80142	7.05148e-08	0.00324264
CEN700	Model AD	dominance SNP effects	2:145519193	50.886	9.64879	1.33617e-07	0.00428606
CEN700	Model AD	dominance SNP effects	2:145520557	51.0842	9.59191	1.00535e-07	0.00342753
CEN700	Model AD	dominance SNP effects	2:145520578	52.3594	9.8077	9.36647e-08	0.00340104
CEN700	Model AD	dominance SNP effects	2:145521442	52.9366	9.80571	6.71838e-08	0.00324264
CEN700	Model AD	dominance SNP effects	2:145521621	52.3935	9.81018	9.25759e-08	0.00337865
CEN700	Model AD	dominance SNP effects	2:145521623	52.3935	9.81018	9.25759e-08	0.00337865
CEN700	Model AD	dominance SNP effects	2:145522279	49.2504	9.60033	2.89642e-07	0.00763114
CEN700	Model AD	dominance SNP effects	2:145523088	52.5809	9.81239	8.38626e-08	0.00324264
CEN700	Model AD	dominance SNP effects	2:145523187	52.3931	9.80327	9.06898e-08	0.00337865
CEN700	Model AD	dominance SNP effects	2:145526296	51.6849	9.64304	8.33121e-08	0.00324264
CEN700	Model AD	dominance SNP effects	2:145527285	49.3796	9.59812	2.67927e-07	0.00748164
CEN700	Model AD	dominance SNP effects	2:145527622	49.0938	9.60167	3.17006e-07	0.00801279
CEN700	Model AD	dominance SNP effects	2:145558166	52.8705	9.80047	6.86441e-08	0.00324264
CEN700	Model AD	dominance SNP effects	2:145561878	52.7503	9.80699	7.49655e-08	0.00324264
CEN700	Model AD	dominance SNP effects	2:145561918	52.7503	9.80699	7.49655e-08	0.00324264
CEN700	Model AD	dominance SNP effects	2:145561934	52.7503	9.80699	7.49655e-08	0.00324264
CEN700	Model AD	dominance SNP effects	2:145564150	52.8283	9.80142	7.05148e-08	0.00324264
CEN700	Model AD	dominance SNP effects	2:145569840	52.9544	9.80865	6.71089e-08	0.00324264
CEN700	Model AD	dominance SNP effects	2:145571395	52.7503	9.80699	7.49655e-08	0.00324264
CEN700	Model AD	dominance SNP effects	2:145571415	52.7503	9.80699	7.49655e-08	0.00324264
CEN700	Model AD	dominance SNP effects	2:145571450	52.7503	9.80699	7.49655e-08	0.00324264
CEN700	Model AD	dominance SNP effects	2:145571545	52.6947	9.79307	7.41537e-08	0.00324264
CEN700	Model AD	dominance SNP effects	2:145572187	52.8283	9.80142	7.05148e-08	0.00324264
CEN700	Model AD	dominance SNP effects	2:145575161	52.9083	9.80399	6.79139e-08	0.00324264
CEN700	Model AD	dominance SNP effects	2:145575290	52.7915	9.80582	7.29764e-08	0.00324264
CEN700	Model AD	dominance SNP effects	2:145575475	52.7138	9.78517	7.16019e-08	0.00324264
CEN700	Model AD	dominance SNP effects	2:145575497	52.7503	9.80699	7.49655e-08	0.00324264
CEN700	Model AD	dominance SNP effects	2:145575705	52.7503	9.80699	7.49655e-08	0.00324264
CEN700	Model AD	dominance SNP effects	2:145576121	52.7503	9.80699	7.49655e-08	0.00324264
CEN700	Model AD	dominance SNP effects	2:145576543	49.641	9.57902	2.19219e-07	0.00640051
CEN700	Model AD	dominance SNP effects	2:145579050	45.8454	9.04859	4.05037e-07	0.00943752
CEN700	Model AD	dominance SNP effects	2:145579185	52.7503	9.80699	7.49655e-08	0.00324264
CEN700	Model AD	dominance SNP effects	2:145579270	52.8283	9.80142	7.05148e-08	0.00324264
CEN700	Model AD	dominance SNP effects	2:145581188	52.7466	9.80978	7.57648e-08	0.00324264
CEN700	Model AD	dominance SNP effects	2:145581289	52.6723	9.81612	8.05491e-08	0.00324264
CEN700	Model AD	dominance SNP effects	2:145581730	52.6723	9.81612	8.05491e-08	0.00324264
CEN700	Model AD	dominance SNP effects	2:145584311	52.7724	9.80508	7.36037e-08	0.00324264
CEN700	Model AD	dominance SNP effects	2:145584342	52.7466	9.80978	7.57648e-08	0.00324264
CEN700	Model AD	dominance SNP effects	2:145661195	47.6573	9.38687	3.8341e-07	0.00902178
CEN700	Model AD	dominance SNP effects	2:145664167	52.3626	9.80101	9.16408e-08	0.00337865
CEN700	Model AD	dominance SNP effects	2:145665807	49.066	9.61448	3.33719e-07	0.00828878
CEN700	Model AD	dominance SNP effects	2:145666379	49.7165	9.6053	2.2676e-07	0.00659377
CEN700	Model AD	dominance SNP effects	2:145668963	50.0874	9.54793	1.55534e-07	0.00481632
CEN700	Model AD	dominance SNP effects	2:145668993	48.3533	9.53167	3.91788e-07	0.00915865
CEN700	Model AD	dominance SNP effects	2:145670103	52.443	9.34339	1.99028e-08	0.00324264
CEN700	Model AD	dominance SNP effects	2:145670153	50.1342	9.54673	1.50903e-07	0.00471371
CEN700	Model AD	dominance SNP effects	2:145670852	51.7866	9.57627	6.38021e-08	0.00324264
CEN700	Model AD	dominance SNP effects	2:145672607	50.3002	9.19838	4.54183e-08	0.00324264
CEN700	Model AD	dominance SNP effects	2:145672618	50.3002	9.19838	4.54183e-08	0.00324264
CEN700	Model AD	dominance SNP effects	2:145684830	49.1501	9.64504	3.47115e-07	0.0084285
CEN700	Model AD	dominance SNP effects	2:145686168	49.2507	9.62999	3.14898e-07	0.00798772
CEN700	Model AD	dominance SNP effects	2:145686314	49.2314	9.62986	3.1815e-07	0.00801338
CEN700	Model AD	dominance SNP effects	2:145687708	50.0625	9.63898	2.06105e-07	0.0061687
CEN700	Model AD	dominance SNP effects	2:145688761	49.2104	9.63126	3.23106e-07	0.0080813
CEN700	Model AD	dominance SNP effects	2:145689137	48.8634	9.61976	3.78479e-07	0.00902178
CEN700	Model AD	dominance SNP effects	2:145690697	48.9579	9.64245	3.82785e-07	0.00902178
CEN700	Model AD	dominance SNP effects	2:145690876	49.4371	9.62531	2.80416e-07	0.00750576
CEN700	Model AD	dominance SNP effects	2:145691972	48.9028	9.63521	3.86651e-07	0.0090682
CEN700	Model AD	dominance SNP effects	2:145697513	49.7432	9.63374	2.42459e-07	0.00690981
CEN700	Model AD	dominance SNP effects	2:145697609	49.5183	9.63827	2.78158e-07	0.00750576
CEN700	Model AD	dominance SNP effects	2:145699428	54.4324	9.82641	3.0352e-08	0.00324264
CEN700	Model AD	dominance SNP effects	2:145701255	49.2977	9.61917	2.9764e-07	0.00763114
CEN700	Model AD	dominance SNP effects	2:145701452	49.9761	9.64211	2.18222e-07	0.00639751
CEN700	Model AD	dominance SNP effects	2:145701731	49.1632	9.62607	3.26803e-07	0.00814528
CEN700	Model AD	dominance SNP effects	2:145703026	49.2296	9.65993	3.4642e-07	0.0084285
CEN700	Model AD	dominance SNP effects	2:145705673	48.4625	9.42548	2.72343e-07	0.00750576
CEN700	Model AD	dominance SNP effects	2:145705882	49.1236	9.63304	3.40579e-07	0.00841584
CEN700	Model AD	dominance SNP effects	2:145706409	49.3192	9.63699	3.09308e-07	0.00787386
CEN700	Model AD	dominance SNP effects	2:145706954	47.9083	9.39654	3.42364e-07	0.00841584
CEN700	Model AD	dominance SNP effects	2:145706983	47.8287	9.40302	3.64683e-07	0.0087539
CEN700	Model AD	dominance SNP effects	2:145707089	55.6142	9.44199	3.86003e-09	0.00324264
CEN700	Model AD	dominance SNP effects	2:145707598	50.4452	9.41988	8.54739e-08	0.00325616
CEN700	Model AD	dominance SNP effects	2:145707955	48.4912	9.44878	2.86672e-07	0.00762315
CEN700	Model AD	dominance SNP effects	24:875641	59.4682	11.4307	1.96652e-07	0.00591049
CEN700	Model AD	dominance SNP effects	31:1474081	63.239	11.921	1.12769e-07	0.00371734
EN300_500	Model AD	Additive SNP effects	1:80482589	-25.2987	4.25007	2.64041e-09	0.0008973
EN300_500	Model AD	Additive SNP effects	1:80512821	-22.287	4.04212	3.51379e-08	0.00322109
EN300_500	Model AD	Additive SNP effects	1:80526226	-25.3104	4.24638	2.51525e-09	0.0008973
EN300_500	Model AD	Additive SNP effects	1:80526366	-25.2903	4.24689	2.60052e-09	0.0008973
EN300_500	Model AD	Additive SNP effects	1:80527202	-19.9148	3.83108	2.01222e-07	0.0080444
EN300_500	Model AD	Additive SNP effects	1:80527682	-25.2903	4.24689	2.60052e-09	0.0008973
EN300_500	Model AD	Additive SNP effects	1:80527967	-19.9241	3.82868	1.95133e-07	0.0080444
EN300_500	Model AD	Additive SNP effects	1:80528001	-25.2903	4.24689	2.60052e-09	0.0008973
EN300_500	Model AD	Additive SNP effects	1:80528011	-25.2903	4.24689	2.60052e-09	0.0008973
EN300_500	Model AD	Additive SNP effects	1:80528031	-25.2903	4.24689	2.60052e-09	0.0008973
EN300_500	Model AD	Additive SNP effects	1:80528070	-25.2903	4.24689	2.60052e-09	0.0008973
EN300_500	Model AD	Additive SNP effects	1:80528103	-25.2247	4.24634	2.84444e-09	0.0008973
EN300_500	Model AD	Additive SNP effects	1:80528130	-25.285	4.24694	2.62159e-09	0.0008973
EN300_500	Model AD	Additive SNP effects	1:80528505	-25.2735	4.24662	2.65822e-09	0.0008973
EN300_500	Model AD	Additive SNP effects	1:80533405	-25.2903	4.24689	2.60052e-09	0.0008973
EN300_500	Model AD	Additive SNP effects	1:80533859	-25.2903	4.24689	2.60052e-09	0.0008973
EN300_500	Model AD	Additive SNP effects	1:80541002	-25.2946	4.24719	2.59115e-09	0.0008973
EN300_500	Model AD	Additive SNP effects	1:130333273	-27.2945	5.09378	8.39647e-08	0.00581425
EN300_500	Model AD	Additive SNP effects	3:109269030	-28.198	5.20775	6.14244e-08	0.00523896
EN300_500	Model AD	Additive SNP effects	4:20979653	-19.7136	3.82037	2.46798e-07	0.0080444
EN300_500	Model AD	Additive SNP effects	4:21151198	-19.3	3.2968	4.79476e-09	0.0008973
EN300_500	Model AD	Additive SNP effects	7:22348686	-31.7178	5.05672	3.55545e-10	0.0008973
EN300_500	Model AD	Additive SNP effects	8:6893504	-23.1199	4.29194	7.17214e-08	0.00541373
EN300_500	Model AD	Additive SNP effects	8:8441196	-28.5191	5.17375	3.54247e-08	0.00322109
EN300_500	Model AD	Additive SNP effects	8:8477672	-24.7964	4.81372	2.58846e-07	0.00817979
EN300_500	Model AD	Additive SNP effects	8:8504399	-20.1746	3.93669	2.9794e-07	0.00886706
EN300_500	Model AD	Additive SNP effects	8:8506028	-21.7528	4.26181	3.32328e-07	0.00944822
EN300_500	Model AD	Additive SNP effects	8:8543025	-23.4879	4.33207	5.89839e-08	0.00509292
EN300_500	Model AD	Additive SNP effects	8:8646918	-24.8957	4.82307	2.44606e-07	0.0080444
EN300_500	Model AD	Additive SNP effects	8:23109297	-22.1262	4.33955	3.4193e-07	0.00957933
EN300_500	Model AD	Additive SNP effects	13:10430133	-18.1318	3.36995	7.43104e-08	0.00541373
EN300_500	Model AD	Additive SNP effects	13:10433328	-17.9759	3.36946	9.55632e-08	0.00624633
EN300_500	Model AD	Additive SNP effects	13:10437907	-18.0329	3.36978	8.73031e-08	0.00596154
EN300_500	Model AD	Additive SNP effects	13:10438109	-17.269	3.24325	1.01178e-07	0.00649201
EN300_500	Model AD	Additive SNP effects	13:10438749	-18.1493	3.37117	7.29804e-08	0.00541373
EN300_500	Model AD	Additive SNP effects	13:10439550	-18.138	3.36937	7.31754e-08	0.00541373
EN300_500	Model AD	Additive SNP effects	13:10440305	-17.9656	3.36961	9.73273e-08	0.00630273
EN300_500	Model AD	Additive SNP effects	13:10440901	-18.1618	3.3696	7.04991e-08	0.00541373
EN300_500	Model AD	Additive SNP effects	13:10441595	-17.9801	3.36938	9.48548e-08	0.00624633
EN300_500	Model AD	Additive SNP effects	13:10442893	-16.5275	3.24408	3.49358e-07	0.0096959
EN300_500	Model AD	Additive SNP effects	13:10442902	-16.5275	3.24408	3.49358e-07	0.0096959
EN300_500	Model AD	Additive SNP effects	13:10444269	-18.1849	3.36902	6.75027e-08	0.00541373
EN300_500	Model AD	Additive SNP effects	13:10444466	-18.0026	3.36936	9.14033e-08	0.00614677
EN300_500	Model AD	Additive SNP effects	13:10444961	-18.122	3.37201	7.6913e-08	0.00554557
EN300_500	Model AD	Additive SNP effects	13:10445089	-18.1542	3.36991	7.15859e-08	0.00541373
EN300_500	Model AD	Additive SNP effects	13:10445100	16.6715	3.24565	2.79805e-07	0.00849545
EN300_500	Model AD	Additive SNP effects	13:10445236	-17.9464	3.37198	1.02512e-07	0.00651776
EN300_500	Model AD	Additive SNP effects	13:10446288	-18.1556	3.36959	7.12166e-08	0.00541373
EN300_500	Model AD	Additive SNP effects	13:10447169	-17.0265	3.2635	1.81614e-07	0.0080444
EN300_500	Model AD	Additive SNP effects	13:10447521	-18.138	3.36937	7.31754e-08	0.00541373
EN300_500	Model AD	Additive SNP effects	13:10449977	16.7618	3.28602	3.37979e-07	0.00956998
EN300_500	Model AD	Additive SNP effects	13:10450678	-18.1333	3.36993	7.41166e-08	0.00541373
EN300_500	Model AD	Additive SNP effects	13:10455278	-18.1993	3.37224	6.7842e-08	0.00541373
EN300_500	Model AD	Additive SNP effects	13:10455368	-18.0114	3.37227	9.24176e-08	0.00615579
EN300_500	Model AD	Additive SNP effects	13:10492922	-16.2912	3.20112	3.59548e-07	0.00992994
EN300_500	Model AD	Additive SNP effects	13:10939169	-20.1449	3.90556	2.49595e-07	0.0080444
EN300_500	Model AD	Additive SNP effects	13:10939728	-20.1566	3.90562	2.45732e-07	0.0080444
EN300_500	Model AD	Additive SNP effects	13:10940518	-20.1566	3.90562	2.45732e-07	0.0080444
EN300_500	Model AD	Additive SNP effects	13:10941385	-19.966	3.90816	3.24237e-07	0.0092558
EN300_500	Model AD	Additive SNP effects	13:10942345	-20.3681	3.90672	1.85216e-07	0.0080444
EN300_500	Model AD	Additive SNP effects	13:10942377	-20.3916	3.909	1.82252e-07	0.0080444
EN300_500	Model AD	Additive SNP effects	13:10942454	-20.1814	3.90611	2.38359e-07	0.0080444
EN300_500	Model AD	Additive SNP effects	13:10942810	-20.1178	3.90541	2.58763e-07	0.00817979
EN300_500	Model AD	Additive SNP effects	13:10943126	19.9268	3.90839	3.42418e-07	0.00957933
EN300_500	Model AD	Additive SNP effects	13:10957778	-19.9551	3.90592	3.23962e-07	0.0092558
EN300_500	Model AD	Additive SNP effects	13:10978811	-19.9869	3.90778	3.14348e-07	0.00917087
EN300_500	Model AD	Additive SNP effects	13:10997114	-20.1457	3.90793	2.53529e-07	0.00813373
EN300_500	Model AD	Additive SNP effects	13:10999262	-19.9779	3.90604	3.14381e-07	0.00917087
EN300_500	Model AD	Additive SNP effects	13:11000385	-20.1872	3.90784	2.39381e-07	0.0080444
EN300_500	Model AD	Additive SNP effects	13:11001392	-20.385	3.90906	1.84021e-07	0.0080444
EN300_500	Model AD	Additive SNP effects	13:11004282	-20.1872	3.90784	2.39381e-07	0.0080444
EN300_500	Model AD	Additive SNP effects	13:11006765	-20.1697	3.90559	2.41308e-07	0.0080444
EN300_500	Model AD	Additive SNP effects	13:11008634	-20.1697	3.90559	2.41308e-07	0.0080444
EN300_500	Model AD	Additive SNP effects	13:11008644	-20.1697	3.90559	2.41308e-07	0.0080444
EN300_500	Model AD	Additive SNP effects	13:11010906	-20.1631	3.90806	2.47815e-07	0.0080444
EN300_500	Model AD	Additive SNP effects	13:11011183	-20.1679	3.90771	2.45549e-07	0.0080444
EN300_500	Model AD	Additive SNP effects	13:11011824	-20.1631	3.90806	2.47815e-07	0.0080444
EN300_500	Model AD	Additive SNP effects	13:11011911	-20.1872	3.90784	2.39381e-07	0.0080444
EN300_500	Model AD	Additive SNP effects	13:11012646	-20.1872	3.90784	2.39381e-07	0.0080444
EN300_500	Model AD	Additive SNP effects	13:11012674	-20.2582	3.90813	2.17661e-07	0.0080444
EN300_500	Model AD	Additive SNP effects	13:11013404	-19.9674	3.90588	3.18538e-07	0.00917087
EN300_500	Model AD	Additive SNP effects	13:11014496	-20.1697	3.90559	2.41308e-07	0.0080444
EN300_500	Model AD	Additive SNP effects	13:11017135	-19.9674	3.90588	3.18538e-07	0.00917087
EN300_500	Model AD	Additive SNP effects	13:11017730	-20.1697	3.90559	2.41308e-07	0.0080444
EN300_500	Model AD	Additive SNP effects	13:11017830	-20.257	3.90707	2.16369e-07	0.0080444
EN300_500	Model AD	Additive SNP effects	13:11018476	-19.1155	3.71139	2.59814e-07	0.00817979
EN300_500	Model AD	Additive SNP effects	13:11019221	-20.1464	3.90583	2.49568e-07	0.0080444
EN300_500	Model AD	Additive SNP effects	13:11019366	-19.9674	3.90588	3.18538e-07	0.00917087
EN300_500	Model AD	Additive SNP effects	13:11019556	-20.0216	3.90299	2.90042e-07	0.00868225
EN300_500	Model AD	Additive SNP effects	13:11019626	-20.1499	3.90572	2.48186e-07	0.0080444
EN300_500	Model AD	Additive SNP effects	13:11019706	-20.1732	3.90549	2.40009e-07	0.0080444
EN300_500	Model AD	Additive SNP effects	13:11019711	-20.1499	3.90572	2.48186e-07	0.0080444
EN300_500	Model AD	Additive SNP effects	13:11020048	-19.9787	3.90813	3.18639e-07	0.00917087
EN300_500	Model AD	Additive SNP effects	13:11020649	-20.1464	3.90583	2.49568e-07	0.0080444
EN300_500	Model AD	Additive SNP effects	13:11020731	-19.9892	3.9076	3.12969e-07	0.00917087
EN300_500	Model AD	Additive SNP effects	13:11039901	20.1464	3.90583	2.49568e-07	0.0080444
EN300_500	Model AD	Additive SNP effects	13:11040165	20.113	3.90561	2.60813e-07	0.00817979
EN300_500	Model AD	Additive SNP effects	13:11041377	20.1464	3.90583	2.49568e-07	0.0080444
EN300_500	Model AD	Additive SNP effects	13:11043156	20.1697	3.90559	2.41308e-07	0.0080444
EN300_500	Model AD	Additive SNP effects	13:11044960	20.1646	3.9077	2.46679e-07	0.0080444
EN300_500	Model AD	Additive SNP effects	13:11046181	20.1697	3.90559	2.41308e-07	0.0080444
EN300_500	Model AD	Additive SNP effects	13:11049843	20.22	3.90757	2.28467e-07	0.0080444
EN300_500	Model AD	Additive SNP effects	13:11050012	20.1631	3.90806	2.47815e-07	0.0080444
EN300_500	Model AD	Additive SNP effects	13:11050444	20.1464	3.90583	2.49568e-07	0.0080444
EN300_500	Model AD	Additive SNP effects	13:11050558	20.236	3.90665	2.22035e-07	0.0080444
EN300_500	Model AD	Additive SNP effects	13:11052936	-20.2192	3.90557	2.25476e-07	0.0080444
EN300_500	Model AD	Additive SNP effects	13:11053832	20.2654	3.90532	2.11216e-07	0.0080444
EN300_500	Model AD	Additive SNP effects	13:11053910	20.3281	3.90486	1.93137e-07	0.0080444
EN300_500	Model AD	Additive SNP effects	13:11054395	20.1039	3.90763	2.67841e-07	0.00836272
EN300_500	Model AD	Additive SNP effects	13:11054618	20.0654	3.90561	2.78306e-07	0.00849545
EN300_500	Model AD	Additive SNP effects	13:11056263	20.2426	3.90556	2.18304e-07	0.0080444
EN300_500	Model AD	Additive SNP effects	13:11056762	20.2622	3.90778	2.15916e-07	0.0080444
EN300_500	Model AD	Additive SNP effects	13:11057186	20.0693	3.90551	2.76638e-07	0.00849545
EN300_500	Model AD	Additive SNP effects	13:11058422	20.2654	3.90532	2.11216e-07	0.0080444
EN300_500	Model AD	Additive SNP effects	13:11063082	20.2411	3.90524	2.18292e-07	0.0080444
EN300_500	Model AD	Additive SNP effects	13:11063088	-20.2538	3.90557	2.14991e-07	0.0080444
EN300_500	Model AD	Additive SNP effects	13:11063196	-20.0654	3.90561	2.78306e-07	0.00849545
EN300_500	Model AD	Additive SNP effects	13:11063915	-20.0796	3.90785	2.77286e-07	0.00849545
EN300_500	Model AD	Additive SNP effects	13:11064365	-20.2426	3.90556	2.18304e-07	0.0080444
EN300_500	Model AD	Additive SNP effects	13:11064827	20.2622	3.90778	2.15916e-07	0.0080444
EN300_500	Model AD	Additive SNP effects	13:11065471	-20.1916	3.90767	2.37671e-07	0.0080444
EN300_500	Model AD	Additive SNP effects	13:11066987	-20.2923	3.90577	2.04198e-07	0.0080444
EN300_500	Model AD	Additive SNP effects	13:11068514	-20.2129	3.90569	2.27612e-07	0.0080444
EN300_500	Model AD	Additive SNP effects	13:11070111	-20.2953	3.90589	2.03551e-07	0.0080444
EN300_500	Model AD	Additive SNP effects	13:11071703	-20.2654	3.90532	2.11216e-07	0.0080444
EN300_500	Model AD	Additive SNP effects	13:11072252	-20.0654	3.90561	2.78306e-07	0.00849545
EN300_500	Model AD	Additive SNP effects	13:11073934	-20.2293	3.90619	2.23348e-07	0.0080444
EN300_500	Model AD	Additive SNP effects	13:11074267	-20.2654	3.90532	2.11216e-07	0.0080444
EN300_500	Model AD	Additive SNP effects	13:11074594	-20.2592	3.90587	2.13887e-07	0.0080444
EN300_500	Model AD	Additive SNP effects	13:11074813	-20.2426	3.90556	2.18304e-07	0.0080444
EN300_500	Model AD	Additive SNP effects	13:11075411	-20.2859	3.90756	2.08679e-07	0.0080444
EN300_500	Model AD	Additive SNP effects	13:11075506	-20.2859	3.90756	2.08679e-07	0.0080444
EN300_500	Model AD	Additive SNP effects	13:11078756	-20.2715	3.90475	2.08612e-07	0.0080444
EN300_500	Model AD	Additive SNP effects	13:11079070	-20.2622	3.90778	2.15916e-07	0.0080444
EN300_500	Model AD	Additive SNP effects	13:11079583	-20.2715	3.90475	2.08612e-07	0.0080444
EN300_500	Model AD	Additive SNP effects	13:11079585	-20.2489	3.90497	2.15534e-07	0.0080444
EN300_500	Model AD	Additive SNP effects	13:11079801	-20.1998	3.90928	2.37709e-07	0.0080444
EN300_500	Model AD	Additive SNP effects	13:11080726	-20.2829	3.9052	2.0605e-07	0.0080444
EN300_500	Model AD	Additive SNP effects	13:11081516	-20.2654	3.90532	2.11216e-07	0.0080444
EN300_500	Model AD	Additive SNP effects	13:11082948	20.2199	3.90668	2.27052e-07	0.0080444
EN300_500	Model AD	Additive SNP effects	13:11083429	-20.2875	3.90804	2.08937e-07	0.0080444
EN300_500	Model AD	Additive SNP effects	13:11083648	-20.3443	3.90802	1.93209e-07	0.0080444
EN300_500	Model AD	Additive SNP effects	13:11083727	-20.2671	3.90581	2.11466e-07	0.0080444
EN300_500	Model AD	Additive SNP effects	13:11083752	-20.3061	3.90553	2.00024e-07	0.0080444
EN300_500	Model AD	Additive SNP effects	13:11083765	-20.27	3.90569	2.10458e-07	0.0080444
EN300_500	Model AD	Additive SNP effects	13:11085123	-20.3166	3.9058	1.97532e-07	0.0080444
EN300_500	Model AD	Additive SNP effects	13:11085584	-20.2875	3.90804	2.08937e-07	0.0080444
EN300_500	Model AD	Additive SNP effects	13:11087886	20.4755	3.90789	1.60982e-07	0.0080444
EN300_500	Model AD	Additive SNP effects	13:11088327	-20.2899	3.90557	2.04593e-07	0.0080444
EN300_500	Model AD	Additive SNP effects	13:11088330	-20.2899	3.90557	2.04593e-07	0.0080444
EN300_500	Model AD	Additive SNP effects	13:11088455	-20.2899	3.90557	2.04593e-07	0.0080444
EN300_500	Model AD	Additive SNP effects	13:11089447	-20.1283	3.90788	2.59537e-07	0.00817979
EN300_500	Model AD	Additive SNP effects	13:11092658	20.2671	3.90581	2.11466e-07	0.0080444
EN300_500	Model AD	Additive SNP effects	13:11092663	20.2075	3.90528	2.28651e-07	0.0080444
EN300_500	Model AD	Additive SNP effects	13:11094309	20.2671	3.90581	2.11466e-07	0.0080444
EN300_500	Model AD	Additive SNP effects	13:11096715	20.2158	3.90507	2.25718e-07	0.0080444
EN300_500	Model AD	Additive SNP effects	13:11336226	18.0198	3.51176	2.87801e-07	0.00867606
EN300_500	Model AD	Additive SNP effects	16:596268	-26.566	5.06014	1.5207e-07	0.0080444
EN300_500	Model AD	Additive SNP effects	17:313599	-26.5855	4.55321	5.25677e-09	0.0008973
EN300_500	Model AD	Additive SNP effects	17:532594	-27.2019	5.23501	2.03475e-07	0.0080444
EN300_500	Model AD	Additive SNP effects	17:540449	-26.05	4.51548	7.97181e-09	0.000916333
EN300_500	Model AD	Additive SNP effects	17:572129	-26.4852	4.51536	4.47585e-09	0.0008973
EN300_500	Model AD	Additive SNP effects	17:644033	-26.1997	4.55741	8.98773e-09	0.000950778
EN300_500	Model AD	Additive SNP effects	17:669715	-22.1561	4.21567	1.47507e-07	0.0080444
EN300_500	Model AD	Additive SNP effects	17:669726	-22.1816	4.21563	1.42687e-07	0.0080444
EN300_500	Model AD	Additive SNP effects	17:719096	-23.7351	4.59121	2.34489e-07	0.0080444
EN300_500	Model AD	Additive SNP effects	17:719389	-23.7351	4.59121	2.34489e-07	0.0080444
EN300_500	Model AD	Additive SNP effects	17:720695	-23.7351	4.59121	2.34489e-07	0.0080444
EN300_500	Model AD	Additive SNP effects	17:724378	-23.5421	4.58953	2.90489e-07	0.00868225
EN300_500	Model AD	Additive SNP effects	17:724493	-23.5699	4.58912	2.80595e-07	0.00849545
EN300_500	Model AD	Additive SNP effects	17:724626	-23.724	4.59103	2.37303e-07	0.0080444
EN300_500	Model AD	Additive SNP effects	17:727192	-23.7572	4.59067	2.27795e-07	0.0080444
EN300_500	Model AD	Additive SNP effects	17:783392	22.1677	4.09839	6.34256e-08	0.00530034
EN300_500	Model AD	Additive SNP effects	23:1539854	-14.1863	2.78162	3.39644e-07	0.00957834
EN300_500	Model AD	Additive SNP effects	23:4257833	-25.8847	4.94804	1.68318e-07	0.0080444
EN300_500	Model AD	Additive SNP effects	24:506253	31.1963	5.03049	5.59518e-10	0.0008973
EN300_500	Model AD	Additive SNP effects	24:800207	22.8813	3.95233	7.06748e-09	0.0008973
EN300_500	Model AD	Additive SNP effects	24:800989	22.8813	3.95233	7.06748e-09	0.0008973
EN300_500	Model AD	Additive SNP effects	24:801000	22.8813	3.95233	7.06748e-09	0.0008973
EN300_500	Model AD	Additive SNP effects	24:801192	22.6658	3.95199	9.7361e-09	0.000972758
EN300_500	Model AD	Additive SNP effects	24:801733	20.0479	3.77949	1.13054e-07	0.00705968
EN300_500	Model AD	Additive SNP effects	24:803668	22.8813	3.95233	7.06748e-09	0.0008973
EN300_500	Model AD	Additive SNP effects	24:803752	22.8843	3.95238	7.03809e-09	0.0008973
EN300_500	Model AD	Additive SNP effects	24:805528	20.2761	3.77878	8.06071e-08	0.00575261
EN300_500	Model AD	Additive SNP effects	24:805685	22.6519	3.95218	9.95561e-09	0.000980681
EN300_500	Model AD	Additive SNP effects	24:806161	22.69	3.95245	9.42674e-09	0.0009555
EN300_500	Model AD	Additive SNP effects	24:837742	20.2334	3.74807	6.72624e-08	0.00541373
EN300_500	Model AD	Additive SNP effects	24:843116	22.8915	3.95103	6.88101e-09	0.0008973
EN300_500	Model AD	Additive SNP effects	24:843271	22.8915	3.95103	6.88101e-09	0.0008973
EN300_500	Model AD	Additive SNP effects	24:843956	22.63	3.95022	1.01148e-08	0.000982519
EN300_500	Model AD	Additive SNP effects	24:844838	22.7358	3.95108	8.69999e-09	0.000950778
EN300_500	Model AD	Additive SNP effects	24:845217	22.7029	3.95114	9.14261e-09	0.000950778
EN300_500	Model AD	Additive SNP effects	24:846787	16.0897	3.10907	2.27807e-07	0.0080444
EN300_500	Model AD	Additive SNP effects	24:847270	22.8915	3.95103	6.88101e-09	0.0008973
EN300_500	Model AD	Additive SNP effects	24:847536	20.4328	3.75063	5.09868e-08	0.00451387
EN300_500	Model AD	Additive SNP effects	24:847943	15.9174	3.10983	3.08097e-07	0.00913049
EN300_500	Model AD	Additive SNP effects	24:848179	16.0613	3.11021	2.41644e-07	0.0080444
EN300_500	Model AD	Additive SNP effects	24:848183	16.0527	3.11065	2.46206e-07	0.0080444
EN300_500	Model AD	Additive SNP effects	24:848400	16.0813	3.10931	2.31608e-07	0.0080444
EN300_500	Model AD	Additive SNP effects	24:850986	19.9393	3.75391	1.0867e-07	0.00684708
EN300_500	Model AD	Additive SNP effects	24:851215	22.8915	3.95103	6.88101e-09	0.0008973
EN300_500	Model AD	Additive SNP effects	24:852155	22.8915	3.95103	6.88101e-09	0.0008973
EN300_500	Model AD	Additive SNP effects	24:854459	22.9239	3.95096	6.54844e-09	0.0008973
EN300_500	Model AD	Additive SNP effects	24:854491	22.8445	3.9513	7.40361e-09	0.0008973
EN300_500	Model AD	Additive SNP effects	24:857398	22.792	3.95102	7.99218e-09	0.000916333
EN300_500	Model AD	Additive SNP effects	24:857526	20.1493	3.76599	8.77966e-08	0.00596154
EN300_500	Model AD	Additive SNP effects	24:857712	19.7594	3.57915	3.37702e-08	0.00319168
EN300_500	Model AD	Additive SNP effects	24:857959	21.7505	3.81048	1.14255e-08	0.00109464
EN300_500	Model AD	Additive SNP effects	24:858360	22.8915	3.95103	6.88101e-09	0.0008973
EN300_500	Model AD	Additive SNP effects	24:859240	22.8894	3.95203	6.96306e-09	0.0008973
EN300_500	Model AD	Additive SNP effects	24:859483	22.8915	3.95103	6.88101e-09	0.0008973
EN300_500	Model AD	Additive SNP effects	24:859606	22.9402	3.95083	6.38254e-09	0.0008973
EN300_500	Model AD	Additive SNP effects	24:859643	22.904	3.9505	6.72133e-09	0.0008973
EN300_500	Model AD	Additive SNP effects	24:859701	22.8277	3.95094	7.56958e-09	0.0008973
EN300_500	Model AD	Additive SNP effects	24:859759	22.8915	3.95103	6.88101e-09	0.0008973
EN300_500	Model AD	Additive SNP effects	24:860692	22.8915	3.95103	6.88101e-09	0.0008973
EN300_500	Model AD	Additive SNP effects	24:860722	22.7029	3.95114	9.14261e-09	0.000950778
EN300_500	Model AD	Additive SNP effects	24:861739	22.8636	3.95072	7.15723e-09	0.0008973
EN300_500	Model AD	Additive SNP effects	24:864350	22.8915	3.95103	6.88101e-09	0.0008973
EN300_500	Model AD	Additive SNP effects	24:864413	23.0193	3.95045	5.64282e-09	0.0008973
EN300_500	Model AD	Additive SNP effects	24:864514	22.7457	3.95019	8.50492e-09	0.000950778
EN300_500	Model AD	Additive SNP effects	24:864544	22.9109	3.95046	6.64998e-09	0.0008973
EN300_500	Model AD	Additive SNP effects	24:865906	20.2557	3.77823	8.26872e-08	0.00578304
EN300_500	Model AD	Additive SNP effects	24:865950	18.7453	3.61946	2.2306e-07	0.0080444
EN300_500	Model AD	Additive SNP effects	24:866729	18.972	3.60587	1.42951e-07	0.0080444
EN300_500	Model AD	Additive SNP effects	24:871853	22.6947	3.95099	9.24421e-09	0.000950778
EN300_500	Model AD	Additive SNP effects	24:873879	22.8288	3.95103	7.56283e-09	0.0008973
EN300_500	Model AD	Additive SNP effects	24:874910	22.8915	3.95103	6.88101e-09	0.0008973
EN300_500	Model AD	Additive SNP effects	24:875264	22.8873	3.95194	6.9805e-09	0.0008973
EN300_500	Model AD	Additive SNP effects	24:875547	19.692	3.74994	1.5105e-07	0.0080444
EN300_500	Model AD	Additive SNP effects	24:875641	25.989	3.75544	4.50566e-12	3.1512e-05
EN300_500	Model AD	Additive SNP effects	24:876206	22.8915	3.95103	6.88101e-09	0.0008973
EN300_500	Model AD	Additive SNP effects	24:876387	20.8136	3.77599	3.5463e-08	0.00322109
EN300_500	Model AD	Additive SNP effects	24:876442	20.6037	3.7903	5.45223e-08	0.00476653
EN300_500	Model AD	Additive SNP effects	24:876603	23.0273	3.94956	5.53102e-09	0.0008973
EN300_500	Model AD	Additive SNP effects	24:877475	22.8915	3.95103	6.88101e-09	0.0008973
EN300_500	Model AD	Additive SNP effects	24:877499	22.9503	3.95071	6.27859e-09	0.0008973
EN300_500	Model AD	Additive SNP effects	24:877580	22.8875	3.9506	6.89743e-09	0.0008973
EN300_500	Model AD	Additive SNP effects	24:879188	22.8544	3.95106	7.27875e-09	0.0008973
EN300_500	Model AD	Additive SNP effects	24:880620	20.4383	3.74151	4.69279e-08	0.0042078
EN300_500	Model AD	Additive SNP effects	24:880980	22.8915	3.95103	6.88101e-09	0.0008973
EN300_500	Model AD	Additive SNP effects	24:881707	16.048	3.10997	2.46719e-07	0.0080444
EN300_500	Model AD	Additive SNP effects	24:881714	16.0527	3.10989	2.44567e-07	0.0080444
EN300_500	Model AD	Additive SNP effects	24:882267	20.2515	3.77712	8.24768e-08	0.00578304
EN300_500	Model AD	Additive SNP effects	24:882305	22.8521	3.95064	7.27659e-09	0.0008973
EN300_500	Model AD	Additive SNP effects	24:884450	22.7029	3.95114	9.14261e-09	0.000950778
EN300_500	Model AD	Additive SNP effects	24:886087	16.0613	3.11021	2.41644e-07	0.0080444
EN300_500	Model AD	Additive SNP effects	24:886694	22.2062	3.791	4.69596e-09	0.0008973
EN300_500	Model AD	Additive SNP effects	24:887618	22.8915	3.95103	6.88101e-09	0.0008973
EN300_500	Model AD	Additive SNP effects	24:887696	22.8915	3.95103	6.88101e-09	0.0008973
EN300_500	Model AD	Additive SNP effects	24:887881	20.2717	3.74832	6.36598e-08	0.00530034
EN300_500	Model AD	Additive SNP effects	24:888139	22.836	3.95069	7.45972e-09	0.0008973
EN300_500	Model AD	Additive SNP effects	33:1232139	-18.3356	3.51646	1.84587e-07	0.0080444
EN300	Model AD	Additive SNP effects	2:38052028	-9.81612	1.83114	8.29116e-08	0.00696094
EN300	Model AD	Additive SNP effects	2:38099047	-11.6548	1.94898	2.23202e-09	0.00284211
EN300	Model AD	Additive SNP effects	2:38131574	9.82308	1.83086	8.08261e-08	0.00686124
EN300	Model AD	Additive SNP effects	2:38132015	9.85667	1.83054	7.26161e-08	0.00686124
EN300	Model AD	Additive SNP effects	2:38132586	9.89744	1.83096	6.45901e-08	0.00686124
EN300	Model AD	Additive SNP effects	2:38132914	9.17054	1.72542	1.06684e-07	0.00815065
EN300	Model AD	Additive SNP effects	2:38134360	8.46552	1.55128	4.83907e-08	0.00686124
EN300	Model AD	Additive SNP effects	2:38134895	9.8768	1.83114	6.89812e-08	0.00686124
EN300	Model AD	Additive SNP effects	2:38135188	9.86543	1.83095	7.11927e-08	0.00686124
EN300	Model AD	Additive SNP effects	2:38136362	9.86543	1.83095	7.11927e-08	0.00686124
EN300	Model AD	Additive SNP effects	2:38136514	9.84168	1.83082	7.6343e-08	0.00686124
EN300	Model AD	Additive SNP effects	2:38136596	9.86058	1.83089	7.21694e-08	0.00686124
EN300	Model AD	Additive SNP effects	2:38137431	9.86058	1.83089	7.21694e-08	0.00686124
EN300	Model AD	Additive SNP effects	2:38137529	9.86543	1.83095	7.11927e-08	0.00686124
EN300	Model AD	Additive SNP effects	2:38138295	9.86543	1.83095	7.11927e-08	0.00686124
EN300	Model AD	Additive SNP effects	2:38139149	9.85735	1.83112	7.3159e-08	0.00686124
EN300	Model AD	Additive SNP effects	2:38140590	9.86543	1.83095	7.11927e-08	0.00686124
EN300	Model AD	Additive SNP effects	2:38140964	9.91579	1.83109	6.1205e-08	0.00686124
EN300	Model AD	Additive SNP effects	2:38142511	9.85253	1.83106	7.41618e-08	0.00686124
EN300	Model AD	Additive SNP effects	2:38143759	9.87034	1.83081	6.99752e-08	0.00686124
EN300	Model AD	Additive SNP effects	2:38144393	9.8369	1.83073	7.73494e-08	0.00686124
EN300	Model AD	Additive SNP effects	2:38144647	9.86058	1.83089	7.21694e-08	0.00686124
EN300	Model AD	Additive SNP effects	2:38144699	9.85925	1.83116	7.27859e-08	0.00686124
EN300	Model AD	Additive SNP effects	2:38145054	9.85735	1.83112	7.3159e-08	0.00686124
EN300	Model AD	Additive SNP effects	2:38147128	9.86543	1.83095	7.11927e-08	0.00686124
EN300	Model AD	Additive SNP effects	2:38147667	9.85253	1.83106	7.41618e-08	0.00686124
EN300	Model AD	Additive SNP effects	2:38147672	9.85253	1.83106	7.41618e-08	0.00686124
EN300	Model AD	Additive SNP effects	2:38147691	9.86235	1.83083	7.17173e-08	0.00686124
EN300	Model AD	Additive SNP effects	2:38147719	9.86543	1.83095	7.11927e-08	0.00686124
EN300	Model AD	Additive SNP effects	2:38147757	9.86543	1.83095	7.11927e-08	0.00686124
EN300	Model AD	Additive SNP effects	2:38147837	9.85735	1.83112	7.3159e-08	0.00686124
EN300	Model AD	Additive SNP effects	2:38147843	9.85735	1.83112	7.3159e-08	0.00686124
EN300	Model AD	Additive SNP effects	2:38148006	9.88837	1.83051	6.59076e-08	0.00686124
EN300	Model AD	Additive SNP effects	2:38150029	9.86543	1.83095	7.11927e-08	0.00686124
EN300	Model AD	Additive SNP effects	2:38150619	9.86058	1.83089	7.21694e-08	0.00686124
EN300	Model AD	Additive SNP effects	2:38150787	9.8369	1.83073	7.73494e-08	0.00686124
EN300	Model AD	Additive SNP effects	2:38150981	9.86058	1.83089	7.21694e-08	0.00686124
EN300	Model AD	Additive SNP effects	2:38162568	9.85667	1.83054	7.26161e-08	0.00686124
EN300	Model AD	Additive SNP effects	2:38163923	9.86137	1.8306	7.16615e-08	0.00686124
EN300	Model AD	Additive SNP effects	2:38163995	9.86137	1.8306	7.16615e-08	0.00686124
EN300	Model AD	Additive SNP effects	2:38166781	9.82789	1.83123	8.01348e-08	0.00686124
EN300	Model AD	Additive SNP effects	2:38168269	9.86543	1.83095	7.11927e-08	0.00686124
EN300	Model AD	Additive SNP effects	2:38168572	9.85735	1.83112	7.3159e-08	0.00686124
EN300	Model AD	Additive SNP effects	2:38169221	9.86797	1.83096	7.06482e-08	0.00686124
EN300	Model AD	Additive SNP effects	2:38171983	9.86058	1.83089	7.21694e-08	0.00686124
EN300	Model AD	Additive SNP effects	2:38174553	9.78088	1.72238	1.35727e-08	0.00686124
EN300	Model AD	Additive SNP effects	2:38177859	9.81996	1.83028	8.08216e-08	0.00686124
EN300	Model AD	Additive SNP effects	2:38178746	9.86035	1.83049	7.17492e-08	0.00686124
EN300	Model AD	Additive SNP effects	2:38178751	9.1053	1.72455	1.29321e-07	0.00842619
EN300	Model AD	Additive SNP effects	2:38179923	9.86058	1.83089	7.21694e-08	0.00686124
EN300	Model AD	Additive SNP effects	2:38180255	9.87412	1.83098	6.93663e-08	0.00686124
EN300	Model AD	Additive SNP effects	2:38180299	9.86058	1.83089	7.21694e-08	0.00686124
EN300	Model AD	Additive SNP effects	2:38180514	9.86543	1.83095	7.11927e-08	0.00686124
EN300	Model AD	Additive SNP effects	2:38180622	9.89337	1.83114	6.55922e-08	0.00686124
EN300	Model AD	Additive SNP effects	2:38180667	9.91533	1.83063	6.08332e-08	0.00686124
EN300	Model AD	Additive SNP effects	2:38180870	9.86543	1.83095	7.11927e-08	0.00686124
EN300	Model AD	Additive SNP effects	2:38181889	9.96931	1.83048	5.14357e-08	0.00686124
EN300	Model AD	Additive SNP effects	2:38182082	9.85667	1.83054	7.26161e-08	0.00686124
EN300	Model AD	Additive SNP effects	2:38182168	9.8382	1.83045	7.66955e-08	0.00686124
EN300	Model AD	Additive SNP effects	2:38182474	9.87958	1.83089	6.81184e-08	0.00686124
EN300	Model AD	Additive SNP effects	2:38182484	9.53433	1.72775	3.42208e-08	0.00686124
EN300	Model AD	Additive SNP effects	2:38182549	9.84862	1.83077	7.4691e-08	0.00686124
EN300	Model AD	Additive SNP effects	2:38185553	9.86058	1.83089	7.21694e-08	0.00686124
EN300	Model AD	Additive SNP effects	2:38194595	9.84883	1.83071	7.45708e-08	0.00686124
EN300	Model AD	Additive SNP effects	2:38195904	9.85374	1.83046	7.31753e-08	0.00686124
EN300	Model AD	Additive SNP effects	2:38197118	9.86543	1.83095	7.11927e-08	0.00686124
EN300	Model AD	Additive SNP effects	2:38197419	9.86058	1.83089	7.21694e-08	0.00686124
EN300	Model AD	Additive SNP effects	2:38200681	9.77926	1.71753	1.24247e-08	0.00686124
EN300	Model AD	Additive SNP effects	2:38201857	9.78856	1.83114	9.01106e-08	0.00732389
EN300	Model AD	Additive SNP effects	2:38204523	9.86058	1.83089	7.21694e-08	0.00686124
EN300	Model AD	Additive SNP effects	2:38205604	9.84686	1.83067	7.49695e-08	0.00686124
EN300	Model AD	Additive SNP effects	2:38205772	9.86058	1.83089	7.21694e-08	0.00686124
EN300	Model AD	Additive SNP effects	2:38206833	9.86327	1.83101	7.17332e-08	0.00686124
EN300	Model AD	Additive SNP effects	2:38207014	9.85253	1.83106	7.41618e-08	0.00686124
EN300	Model AD	Additive SNP effects	2:90422249	9.56592	1.7148	2.42693e-08	0.00686124
EN300	Model AD	Additive SNP effects	3:77759065	-11.2377	2.12255	1.19385e-07	0.00829041
EN300	Model AD	Additive SNP effects	3:77761091	-11.2325	2.12238	1.20718e-07	0.00829041
EN300	Model AD	Additive SNP effects	3:77761205	-11.2117	2.12284	1.28148e-07	0.00842619
EN300	Model AD	Additive SNP effects	3:77761660	-11.2253	2.12224	1.22742e-07	0.00829041
EN300	Model AD	Additive SNP effects	3:77763452	-11.2467	2.12086	1.13968e-07	0.00829041
EN300	Model AD	Additive SNP effects	3:77764592	-11.2455	2.12215	1.16378e-07	0.00829041
EN300	Model AD	Additive SNP effects	3:77764825	-11.2732	2.12059	1.06053e-07	0.00815065
EN300	Model AD	Additive SNP effects	3:77764880	-11.2267	2.12208	1.22019e-07	0.00829041
EN300	Model AD	Additive SNP effects	3:77764906	-11.2814	2.1206	1.03827e-07	0.00809429
EN300	Model AD	Additive SNP effects	3:77765537	-11.2394	2.122	1.17982e-07	0.00829041
EN300	Model AD	Additive SNP effects	3:77765791	-11.2239	2.12064	1.2054e-07	0.00829041
EN300	Model AD	Additive SNP effects	3:77794951	-11.2221	2.12221	1.23705e-07	0.00829041
EN300	Model AD	Additive SNP effects	3:77807561	-9.42257	1.73072	5.20111e-08	0.00686124
EN300	Model AD	Additive SNP effects	3:77812470	-11.2447	2.12263	1.17396e-07	0.00829041
EN300	Model AD	Additive SNP effects	3:77812653	-11.2519	2.12257	1.15142e-07	0.00829041
EN300	Model AD	Additive SNP effects	3:77821827	-11.2524	2.12222	1.14431e-07	0.00829041
EN300	Model AD	Additive SNP effects	4:76080226	-10.0127	1.78701	2.10668e-08	0.00686124
EN300	Model AD	Additive SNP effects	4:76081354	-10.0144	1.78684	2.0884e-08	0.00686124
EN300	Model AD	Additive SNP effects	9:2448346	5.72168	1.08864	1.47402e-07	0.00858779
EN300	Model AD	Additive SNP effects	10:3564781	6.64615	1.2469	9.81398e-08	0.00772979
EN300	Model AD	Additive SNP effects	10:3576944	-6.61973	1.24659	1.0946e-07	0.00821634
EN300	Model AD	Additive SNP effects	10:3585472	-6.57644	1.24631	1.3152e-07	0.00844382
EN300	Model AD	Additive SNP effects	10:3606533	-6.54307	1.247	1.54566e-07	0.0088126
EN300	Model AD	Additive SNP effects	10:3607909	-6.56007	1.24712	1.43926e-07	0.00858779
EN300	Model AD	Additive SNP effects	10:3608121	-6.56007	1.24712	1.43926e-07	0.00858779
EN300	Model AD	Additive SNP effects	10:3609545	-6.55434	1.24769	1.49499e-07	0.00858779
EN300	Model AD	Additive SNP effects	10:3609550	-6.55434	1.24769	1.49499e-07	0.00858779
EN300	Model AD	Additive SNP effects	10:3609558	-6.55434	1.24769	1.49499e-07	0.00858779
EN300	Model AD	Additive SNP effects	10:3609606	-6.55434	1.24769	1.49499e-07	0.00858779
EN300	Model AD	Additive SNP effects	10:3609934	-6.55655	1.24634	1.43559e-07	0.00858779
EN300	Model AD	Additive SNP effects	10:3610787	-6.56731	1.24715	1.39538e-07	0.00858779
EN300	Model AD	Additive SNP effects	10:3611288	-6.56007	1.24712	1.43926e-07	0.00858779
EN300	Model AD	Additive SNP effects	10:3611572	-6.53054	1.24703	1.63309e-07	0.00910718
EN300	Model AD	Additive SNP effects	10:3611699	-6.55641	1.24706	1.46055e-07	0.00858779
EN300	Model AD	Additive SNP effects	10:3611847	-6.56007	1.24712	1.43926e-07	0.00858779
EN300	Model AD	Additive SNP effects	10:3612296	-6.57618	1.24741	1.35037e-07	0.00858779
EN300	Model AD	Additive SNP effects	10:3612593	-6.58161	1.24684	1.30143e-07	0.00842619
EN300	Model AD	Additive SNP effects	10:3612608	-6.5871	1.24669	1.26618e-07	0.00841183
EN300	Model AD	Additive SNP effects	10:3612747	-6.56044	1.2468	1.42648e-07	0.00858779
EN300	Model AD	Additive SNP effects	10:3614672	-6.53716	1.24757	1.60659e-07	0.00902527
EN300	Model AD	Additive SNP effects	10:3615124	-6.30923	1.18366	9.80804e-08	0.00772979
EN300	Model AD	Additive SNP effects	18:4939404	-11.202	2.09885	9.43904e-08	0.00759098
EN300	Model AD	Additive SNP effects	18:4939422	-9.84913	1.80109	4.54105e-08	0.00686124
EN300	Model AD	Additive SNP effects	18:4964843	-6.18747	1.18659	1.84328e-07	0.0102049
EN300	Model AD	Additive SNP effects	18:5036728	-11.1439	2.09871	1.09694e-07	0.00821634
EN300	Model AD	Additive SNP effects	18:5103878	7.08349	1.26618	2.21445e-08	0.00686124
EN300	Model AD	Additive SNP effects	18:5108524	-7.08349	1.26618	2.21445e-08	0.00686124
EN300	Model AD	Additive SNP effects	22:4305488	-6.84554	1.22981	2.60124e-08	0.00686124
EN300	Model AD	Additive SNP effects	22:4305501	-6.26493	1.16702	7.94713e-08	0.00686124
EN300	Model AD	Additive SNP effects	22:4310372	-7.18852	1.25829	1.11045e-08	0.00686124
EN300	Model AD	Additive SNP effects	22:4313456	-6.38982	1.19482	8.89684e-08	0.00730881
EN300	Model AD	Additive SNP effects	22:4313798	-7.19104	1.25843	1.10167e-08	0.00686124
EN300	Model AD	Additive SNP effects	22:4393749	-11.6849	1.93305	1.49593e-09	0.00284211
EN300	Model AD	Additive SNP effects	22:4403814	-14.3625	2.08305	5.38879e-12	4.11704e-05
EN300	Model AD	Additive SNP effects	22:4412782	-12.7127	2.12112	2.05508e-09	0.00284211
EN300	Model AD	Additive SNP effects	22:4412816	-12.7079	2.12153	2.09876e-09	0.00284211
EN300	Model AD	Additive SNP effects	22:4423500	-10.6228	1.9252	3.4332e-08	0.00686124
EN300	Model AD	Additive SNP effects	22:4427750	-9.43857	1.57545	2.08538e-09	0.00284211
EN300	Model AD	Additive SNP effects	22:4428237	-8.74032	1.6336	8.77868e-08	0.00729013
EN300	Model AD	Additive SNP effects	22:4430044	-9.28821	1.65378	1.9504e-08	0.00686124
EN300	Model AD	Additive SNP effects	22:4430400	-9.2907	1.6544	1.95729e-08	0.00686124
EN300	Model AD	Additive SNP effects	22:4438335	-10.3346	1.82908	1.60286e-08	0.00686124
EN300	Model AD	Additive SNP effects	22:4438400	-9.03415	1.72249	1.56431e-07	0.00885282
EN400	Model AD	dominance SNP effects	2:68831504	11.7427	2.10946	2.59647e-08	0.0114948
EN400	Model AD	dominance SNP effects	2:68832626	12.2249	2.24614	5.25013e-08	0.0114948
EN400	Model AD	dominance SNP effects	2:69143258	12.1904	2.24359	5.52827e-08	0.0114948
EN400	Model AD	dominance SNP effects	2:69158982	12.1745	2.23915	5.41473e-08	0.0114948
EN400	Model AD	dominance SNP effects	2:69179325	11.7788	2.10403	2.16571e-08	0.0114948
EN400	Model AD	dominance SNP effects	2:69215241	12.2057	2.23634	4.81895e-08	0.0114948
EN400	Model AD	dominance SNP effects	2:69215700	12.1431	2.23364	5.43482e-08	0.0114948
EN400	Model AD	dominance SNP effects	2:69215907	11.7656	2.09851	2.06287e-08	0.0114948
EN400	Model AD	dominance SNP effects	2:69216948	10.7498	1.97795	5.48565e-08	0.0114948
EN400	Model AD	dominance SNP effects	2:69218288	11.2657	1.98827	1.46124e-08	0.0114948
EN400	Model AD	dominance SNP effects	2:69220643	11.7759	2.10307	2.15115e-08	0.0114948
EN400	Model AD	dominance SNP effects	2:69232589	12.5067	2.24471	2.52347e-08	0.0114948
EN400	Model AD	dominance SNP effects	2:69233296	12.2254	2.24136	4.9129e-08	0.0114948
EN400	Model AD	dominance SNP effects	2:69234099	12.1642	2.23948	5.58214e-08	0.0114948
EN400	Model AD	dominance SNP effects	2:69236237	12.1817	2.2397	5.35791e-08	0.0114948
EN400	Model AD	dominance SNP effects	2:69290121	12.1977	2.24371	5.43756e-08	0.0114948
EN400	Model AD	dominance SNP effects	2:69290416	12.2658	2.24318	4.55079e-08	0.0114948
EN400	Model AD	dominance SNP effects	7:22348686	12.0094	2.05953	5.50522e-09	0.0114948
EN500	Model AD	Additive SNP effects	1:34937865	-8.07279	1.71492	2.50938e-06	0.00858823
EN500	Model AD	Additive SNP effects	1:35175716	-7.83405	1.66125	2.40838e-06	0.0082994
EN500	Model AD	Additive SNP effects	1:49635670	-16.3952	3.2032	3.08179e-07	0.00173805
EN500	Model AD	Additive SNP effects	1:49678726	-16.0814	3.32334	1.30549e-06	0.00551088
EN500	Model AD	Additive SNP effects	1:49678741	-16.0814	3.32334	1.30549e-06	0.00551088
EN500	Model AD	Additive SNP effects	1:74853287	9.01073	1.86823	1.41319e-06	0.00582838
EN500	Model AD	Additive SNP effects	1:74922101	-9.64528	1.90576	4.16833e-07	0.00222531
EN500	Model AD	Additive SNP effects	1:75008123	9.21161	1.93865	2.01847e-06	0.00735404
EN500	Model AD	Additive SNP effects	1:76302524	9.06993	1.94311	3.04521e-06	0.00995944
EN500	Model AD	Additive SNP effects	1:76342954	8.84301	1.81942	1.17193e-06	0.00511275
EN500	Model AD	Additive SNP effects	1:76387336	8.30517	1.68373	8.11398e-07	0.0037809
EN500	Model AD	Additive SNP effects	1:76395898	8.8528	1.89296	2.91533e-06	0.00966027
EN500	Model AD	Additive SNP effects	1:76399228	9.17387	1.91942	1.75744e-06	0.00658467
EN500	Model AD	Additive SNP effects	1:76400865	9.66793	1.91191	4.26628e-07	0.00227079
EN500	Model AD	Additive SNP effects	1:76692594	-8.81133	1.87599	2.64157e-06	0.00891576
EN500	Model AD	Additive SNP effects	1:77437644	8.81387	1.72935	3.45725e-07	0.00189335
EN500	Model AD	Additive SNP effects	1:77441981	8.39327	1.70183	8.1427e-07	0.00378672
EN500	Model AD	Additive SNP effects	1:77443084	8.79044	1.72345	3.38784e-07	0.00186409
EN500	Model AD	Additive SNP effects	1:77444885	8.64008	1.67941	2.67941e-07	0.00157986
EN500	Model AD	Additive SNP effects	1:77445698	8.85109	1.72735	2.98986e-07	0.00170837
EN500	Model AD	Additive SNP effects	1:77446240	8.629	1.70726	4.32005e-07	0.00229232
EN500	Model AD	Additive SNP effects	1:77446339	8.48254	1.70592	6.61237e-07	0.00320611
EN500	Model AD	Additive SNP effects	1:77448698	8.74733	1.72491	3.95366e-07	0.0021253
EN500	Model AD	Additive SNP effects	1:77449953	8.81813	1.7299	3.44195e-07	0.00188734
EN500	Model AD	Additive SNP effects	1:77450662	8.74397	1.71538	3.44359e-07	0.00188734
EN500	Model AD	Additive SNP effects	1:77452445	8.85706	1.71355	2.3557e-07	0.00141401
EN500	Model AD	Additive SNP effects	1:77452854	8.52726	1.69441	4.83909e-07	0.00252372
EN500	Model AD	Additive SNP effects	1:77452904	8.6593	1.71308	4.3083e-07	0.00228782
EN500	Model AD	Additive SNP effects	1:80120352	-9.58893	1.98934	1.43453e-06	0.00590019
EN500	Model AD	Additive SNP effects	1:80121366	-9.36253	1.98112	2.29125e-06	0.00804227
EN500	Model AD	Additive SNP effects	1:80122260	-9.82508	1.98742	7.66789e-07	0.00360106
EN500	Model AD	Additive SNP effects	1:80122276	-9.82508	1.98742	7.66789e-07	0.00360106
EN500	Model AD	Additive SNP effects	1:80122347	-9.52125	1.97523	1.43338e-06	0.00590019
EN500	Model AD	Additive SNP effects	1:80123207	-10.183	2.03336	5.50112e-07	0.00277391
EN500	Model AD	Additive SNP effects	1:80123498	-10.2304	2.03213	4.79584e-07	0.0025049
EN500	Model AD	Additive SNP effects	1:80123830	-10.2498	2.03396	4.67151e-07	0.00245278
EN500	Model AD	Additive SNP effects	1:80123945	-10.1982	2.03334	5.2897e-07	0.00267834
EN500	Model AD	Additive SNP effects	1:80124105	-10.2254	2.03337	4.9357e-07	0.00255966
EN500	Model AD	Additive SNP effects	1:80124150	-10.1916	2.03173	5.26965e-07	0.00267648
EN500	Model AD	Additive SNP effects	1:80124587	-10.2017	2.03144	5.11613e-07	0.00262325
EN500	Model AD	Additive SNP effects	1:80125128	-10.2102	2.03372	5.15464e-07	0.00264009
EN500	Model AD	Additive SNP effects	1:80126621	-9.57482	1.98785	1.45977e-06	0.00596775
EN500	Model AD	Additive SNP effects	1:80129500	-10.2254	2.03337	4.9357e-07	0.00255966
EN500	Model AD	Additive SNP effects	1:80130663	-10.215	2.03364	5.08717e-07	0.0026196
EN500	Model AD	Additive SNP effects	1:80130716	-10.2254	2.03337	4.9357e-07	0.00255966
EN500	Model AD	Additive SNP effects	1:80130857	-9.50362	1.97404	1.47727e-06	0.00600424
EN500	Model AD	Additive SNP effects	1:80131449	-10.1916	2.03173	5.26965e-07	0.00267648
EN500	Model AD	Additive SNP effects	1:80132028	-10.215	2.03364	5.08717e-07	0.0026196
EN500	Model AD	Additive SNP effects	1:80132227	-10.1916	2.03173	5.26965e-07	0.00267648
EN500	Model AD	Additive SNP effects	1:80132730	-9.34621	1.97079	2.11236e-06	0.00762075
EN500	Model AD	Additive SNP effects	1:80132733	-9.28697	1.97071	2.44713e-06	0.0084122
EN500	Model AD	Additive SNP effects	1:80134085	-10.1916	2.03173	5.26965e-07	0.00267648
EN500	Model AD	Additive SNP effects	1:80134922	-10.2254	2.03337	4.9357e-07	0.00255966
EN500	Model AD	Additive SNP effects	1:80134941	-10.2112	2.03399	5.16028e-07	0.00264009
EN500	Model AD	Additive SNP effects	1:80134982	-10.2112	2.03399	5.16028e-07	0.00264009
EN500	Model AD	Additive SNP effects	1:80138667	-10.2254	2.03337	4.9357e-07	0.00255966
EN500	Model AD	Additive SNP effects	1:80139178	-10.1916	2.03173	5.26965e-07	0.00267648
EN500	Model AD	Additive SNP effects	1:80140087	-10.1916	2.03173	5.26965e-07	0.00267648
EN500	Model AD	Additive SNP effects	1:80140150	-10.1916	2.03173	5.26965e-07	0.00267648
EN500	Model AD	Additive SNP effects	1:80140944	-10.2017	2.03144	5.11613e-07	0.00262325
EN500	Model AD	Additive SNP effects	1:80143791	-10.2012	2.03029	5.04758e-07	0.00260528
EN500	Model AD	Additive SNP effects	1:80144276	-10.2977	2.03336	4.09785e-07	0.00219606
EN500	Model AD	Additive SNP effects	1:80144968	-9.81592	1.98782	7.89134e-07	0.00368943
EN500	Model AD	Additive SNP effects	1:80145239	-10.18	2.03128	5.3975e-07	0.00272953
EN500	Model AD	Additive SNP effects	1:80146127	-9.59214	1.99923	1.60325e-06	0.00621058
EN500	Model AD	Additive SNP effects	1:80146134	-9.61467	1.99933	1.51736e-06	0.00612449
EN500	Model AD	Additive SNP effects	1:80146864	-10.215	2.03364	5.08717e-07	0.0026196
EN500	Model AD	Additive SNP effects	1:80302034	-13.1182	2.53812	2.36024e-07	0.00141552
EN500	Model AD	Additive SNP effects	1:80419879	-10.5198	1.82087	7.58984e-09	8.62077e-05
EN500	Model AD	Additive SNP effects	1:80421276	-10.8001	1.85353	5.65094e-09	7.52495e-05
EN500	Model AD	Additive SNP effects	1:80421286	-10.7876	1.85318	5.84395e-09	7.72023e-05
EN500	Model AD	Additive SNP effects	1:80421568	-10.8191	1.85489	5.453e-09	7.36779e-05
EN500	Model AD	Additive SNP effects	1:80427525	-10.8617	1.85515	4.77317e-09	6.60218e-05
EN500	Model AD	Additive SNP effects	1:80427572	-7.07198	1.43023	7.62785e-07	0.00359134
EN500	Model AD	Additive SNP effects	1:80427747	-7.34733	1.41954	2.26869e-07	0.00137119
EN500	Model AD	Additive SNP effects	1:80427996	-7.29769	1.42973	3.32152e-07	0.00184062
EN500	Model AD	Additive SNP effects	1:80429491	-7.70849	1.56479	8.3846e-07	0.00388888
EN500	Model AD	Additive SNP effects	1:80434119	-9.78913	1.78221	3.9587e-08	0.000368439
EN500	Model AD	Additive SNP effects	1:80434172	-9.78913	1.78221	3.9587e-08	0.000368439
EN500	Model AD	Additive SNP effects	1:80434942	-10.8191	1.85489	5.453e-09	7.36779e-05
EN500	Model AD	Additive SNP effects	1:80435023	-10.8191	1.85489	5.453e-09	7.36779e-05
EN500	Model AD	Additive SNP effects	1:80451709	-8.02429	1.65717	1.28431e-06	0.00545769
EN500	Model AD	Additive SNP effects	1:80452101	-8.00933	1.65666	1.33389e-06	0.00559366
EN500	Model AD	Additive SNP effects	1:80452472	-10.7495	1.82161	3.61058e-09	5.29773e-05
EN500	Model AD	Additive SNP effects	1:80453669	-10.5805	1.82304	6.48506e-09	8.0676e-05
EN500	Model AD	Additive SNP effects	1:80454092	-10.7767	1.85363	6.10546e-09	7.95123e-05
EN500	Model AD	Additive SNP effects	1:80454261	-8.02513	1.65728	1.28315e-06	0.00545606
EN500	Model AD	Additive SNP effects	1:80454358	-7.68994	1.63506	2.56195e-06	0.00870855
EN500	Model AD	Additive SNP effects	1:80454642	-10.7788	1.85468	6.18552e-09	8.0319e-05
EN500	Model AD	Additive SNP effects	1:80454812	-10.3051	1.82307	1.58054e-08	0.000156023
EN500	Model AD	Additive SNP effects	1:80455179	-10.8191	1.85489	5.453e-09	7.36779e-05
EN500	Model AD	Additive SNP effects	1:80455560	-10.8063	1.85452	5.64383e-09	7.52495e-05
EN500	Model AD	Additive SNP effects	1:80455919	-9.58635	1.75467	4.67274e-08	0.000430884
EN500	Model AD	Additive SNP effects	1:80482589	-23.7134	2.80783	3.02878e-17	1.82618e-11
EN500	Model AD	Additive SNP effects	1:80512821	-21.1227	2.70361	5.59475e-15	2.61048e-09
EN500	Model AD	Additive SNP effects	1:80526226	-23.6949	2.80546	3.01533e-17	1.82618e-11
EN500	Model AD	Additive SNP effects	1:80526366	-23.6816	2.80575	3.16445e-17	1.82618e-11
EN500	Model AD	Additive SNP effects	1:80527111	-18.1854	2.47548	2.03942e-13	7.5125e-08
EN500	Model AD	Additive SNP effects	1:80527202	-19.477	2.56907	3.41991e-14	1.36538e-08
EN500	Model AD	Additive SNP effects	1:80527682	-23.6816	2.80575	3.16445e-17	1.82618e-11
EN500	Model AD	Additive SNP effects	1:80527967	-19.4566	2.56753	3.51152e-14	1.36538e-08
EN500	Model AD	Additive SNP effects	1:80528001	-23.6816	2.80575	3.16445e-17	1.82618e-11
EN500	Model AD	Additive SNP effects	1:80528011	-23.6816	2.80575	3.16445e-17	1.82618e-11
EN500	Model AD	Additive SNP effects	1:80528031	-23.6816	2.80575	3.16445e-17	1.82618e-11
EN500	Model AD	Additive SNP effects	1:80528070	-23.6816	2.80575	3.16445e-17	1.82618e-11
EN500	Model AD	Additive SNP effects	1:80528103	-23.6558	2.80539	3.39084e-17	1.82618e-11
EN500	Model AD	Additive SNP effects	1:80528130	-23.6775	2.80581	3.20861e-17	1.82618e-11
EN500	Model AD	Additive SNP effects	1:80528505	-23.6577	2.80563	3.39199e-17	1.82618e-11
EN500	Model AD	Additive SNP effects	1:80533405	-23.6816	2.80575	3.16445e-17	1.82618e-11
EN500	Model AD	Additive SNP effects	1:80533411	-19.0762	2.45339	7.51834e-15	3.28876e-09
EN500	Model AD	Additive SNP effects	1:80533859	-23.6816	2.80575	3.16445e-17	1.82618e-11
EN500	Model AD	Additive SNP effects	1:80541002	-23.5165	2.80555	5.19873e-17	2.59897e-11
EN500	Model AD	Additive SNP effects	1:80633875	-16.4756	2.42457	1.08111e-11	1.25933e-06
EN500	Model AD	Additive SNP effects	1:98573732	-12.0024	2.38709	4.95504e-07	0.00256698
EN500	Model AD	Additive SNP effects	1:109208649	-14.0562	3.00794	2.96794e-06	0.00978506
EN500	Model AD	Additive SNP effects	1:130333273	-18.0524	3.70606	1.11009e-06	0.00490185
EN500	Model AD	Additive SNP effects	1:184357264	10.3989	2.18154	1.87197e-06	0.00690294
EN500	Model AD	Additive SNP effects	1:188311571	7.60448	1.58611	1.63141e-06	0.00628059
EN500	Model AD	Additive SNP effects	1:189494486	-8.42133	1.78999	2.54282e-06	0.00866454
EN500	Model AD	Additive SNP effects	2:23123679	-18.9652	4.04563	2.76109e-06	0.00924181
EN500	Model AD	Additive SNP effects	2:23123773	-19.0334	4.04732	2.56723e-06	0.00871887
EN500	Model AD	Additive SNP effects	2:23123886	-18.9708	4.04789	2.77786e-06	0.0092802
EN500	Model AD	Additive SNP effects	2:23124341	-19.0109	4.04783	2.64584e-06	0.00891576
EN500	Model AD	Additive SNP effects	2:23124943	-18.9727	4.04786	2.77136e-06	0.0092647
EN500	Model AD	Additive SNP effects	2:23125009	-19.0109	4.04783	2.64584e-06	0.00891576
EN500	Model AD	Additive SNP effects	2:23125303	-19.0255	4.04786	2.60001e-06	0.00881649
EN500	Model AD	Additive SNP effects	2:23125363	-19.0109	4.04783	2.64584e-06	0.00891576
EN500	Model AD	Additive SNP effects	2:23125401	-19.0109	4.04783	2.64584e-06	0.00891576
EN500	Model AD	Additive SNP effects	2:23125489	-19.0109	4.04783	2.64584e-06	0.00891576
EN500	Model AD	Additive SNP effects	2:23126200	-18.9727	4.04786	2.77136e-06	0.0092647
EN500	Model AD	Additive SNP effects	2:23126371	-18.9145	4.05184	3.03974e-06	0.00994618
EN500	Model AD	Additive SNP effects	2:23129406	-19.004	4.04779	2.66729e-06	0.00896996
EN500	Model AD	Additive SNP effects	2:23130175	-19.0109	4.04783	2.64584e-06	0.00891576
EN500	Model AD	Additive SNP effects	2:97436422	13.0393	2.65014	8.64488e-07	0.00400002
EN500	Model AD	Additive SNP effects	2:102296843	-8.5728	1.74516	9.00023e-07	0.00413333
EN500	Model AD	Additive SNP effects	2:102299736	-8.57994	1.74558	8.86757e-07	0.00408312
EN500	Model AD	Additive SNP effects	2:102344019	-8.76302	1.69901	2.49995e-07	0.00148783
EN500	Model AD	Additive SNP effects	2:102349696	-8.16905	1.69128	1.3646e-06	0.00568836
EN500	Model AD	Additive SNP effects	2:107789299	-7.68129	1.62861	2.39988e-06	0.00827824
EN500	Model AD	Additive SNP effects	2:110512363	-14.3231	2.68052	9.12068e-08	0.000733912
EN500	Model AD	Additive SNP effects	2:110512723	-14.3676	2.68062	8.33074e-08	0.000691651
EN500	Model AD	Additive SNP effects	2:110516656	-14.3543	2.67979	8.48473e-08	0.000701109
EN500	Model AD	Additive SNP effects	2:110517816	-14.3121	2.68133	9.41306e-08	0.000750247
[truncated: 3,894 more rows]

## Sheet: Table S2
Table S2 Annotation of significant and all SNPs
Term	All SNPs		Significant SNPs
	Count	Percentage	Count	Percentage
intron_variant	22663928	55.6922	7663	61.6542
intron_variant&non_coding_transcript_variant	5330873	13.0996	719	5.78486
upstream_gene_variant	4581862	11.259	1104	8.88245
downstream_gene_variant	4516676	11.0988	1505	12.1088
intergenic_variant	1465478	3.60113	319	2.56658
non_coding_transcript_exon_variant	833604	2.04842	101	0.812616
3_prime_UTR_variant	538527	1.32332	574	4.61823
synonymous_variant	350967	0.862433	186	1.4965
missense_variant	147196	0.361705	77	0.619519
5_prime_UTR_variant	126303	0.310365	48	0.386194
splice_polypyrimidine_tract_variant&intron_variant	47377	0.11642	64	0.514925
splice_region_variant&splice_polypyrimidine_tract_variant&intron_variant	29696	0.0729721	21	0.16896
splice_region_variant&intron_variant	11424	0.0280722	5	0.0402285
splice_donor_region_variant&intron_variant	10793	0.0265217	26	0.209188
splice_region_variant&synonymous_variant	8390	0.0206168	15	0.120685
splice_polypyrimidine_tract_variant&intron_variant&non_coding_transcript_variant	5769	0.0141762
splice_region_variant&non_coding_transcript_exon_variant	4598	0.0112987
splice_region_variant&splice_polypyrimidine_tract_variant&intron_variant&non_coding_transcript_variant	3907	0.00960069
missense_variant&splice_region_variant	3382	0.0083106
splice_donor_5th_base_variant&intron_variant	2825	0.00694189
splice_donor_region_variant&intron_variant&non_coding_transcript_variant	1882	0.00462465
splice_region_variant&intron_variant&non_coding_transcript_variant	1397	0.00343285
stop_gained	1272	0.00312569
splice_donor_variant&non_coding_transcript_variant	1231	0.00302494
splice_region_variant&5_prime_UTR_variant	1036	0.00254577	2	0.0160914
splice_acceptor_variant&non_coding_transcript_variant	979	0.0024057
splice_donor_variant	888	0.00218209
splice_donor_5th_base_variant&intron_variant&non_coding_transcript_variant	752	0.00184789
start_lost	602	0.0014793
splice_acceptor_variant	529	0.00129991
splice_region_variant&3_prime_UTR_variant	321	0.000788795
stop_lost	176	0.000432486
stop_retained_variant	147	0.000361224
mature_miRNA_variant	103	0.000253102
stop_gained&splice_region_variant	47	0.000115493
start_lost&synonymous_variant	20	4.91461e-05
start_lost&splice_region_variant	20	4.91461e-05
splice_donor_5th_base_variant&splice_polypyrimidine_tract_variant&intron_variant	4	9.82922e-06
stop_lost&splice_region_variant	3	7.37191e-06
splice_polypyrimidine_tract_variant&splice_donor_region_variant&intron_variant	2	4.91461e-06
splice_donor_region_variant&synonymous_variant	2	4.91461e-06
stop_gained&start_lost&splice_region_variant	1	2.4573e-06
stop_gained&start_lost	1	2.4573e-06
start_lost&splice_region_variant&synonymous_variant	1	2.4573e-06
splice_region_variant&stop_retained_variant	1	2.4573e-06
splice_donor_5th_base_variant&splice_polypyrimidine_tract_variant&intron_variant&non_coding_transcript_variant	1	2.4573e-06
splice_donor_5th_base_variant&non_coding_transcript_exon_variant	1	2.4573e-06
splice_acceptor_variant&non_coding_transcript_exon_variant	1	2.4573e-06

## Sheet: Table S3
Table S3 Significant genes identified by TWAS
Trait	Model	SNP type	Gene	zscore	effect_size	pvalue	pred_perf_R2	pred_perf_pval	n_snps_used	n_snps_in_model
CEN200	Model A	Additive SNP effects	ENSGALG00015002615	-3.5819	-8.17727	0.0003411	0.152337	0.00109387	25	113
CEN200	Model A	Additive SNP effects	ENSGALG00015028032	-3.29537	-0.30701	0.000982917	0.153398	0.00104713	35	49
CEN200	Model A	Additive SNP effects	ENSGALG00015023102	3.24478	33.4077	0.0011754	0.126446	0.00314654	26	98
CEN200	Model A	Additive SNP effects	ENSGALG00015014682	3.23233	0.320297	0.00122786	0.496655	2.81889e-11	36	46
CEN200	Model A	Additive SNP effects	ENSGALG00015012805	-3.22207	-0.265086	0.0012727	0.208174	0.000104262	16	16
CEN200	Model A	Additive SNP effects	ENSGALG00015018070	-3.07694	-1.42285	0.00209136	0.170495	0.000515561	24	59
CEN200	Model A	Additive SNP effects	ENSGALG00015001377	-3.07425	-0.558813	0.00211034	0.212294	8.72428e-05	28	56
CEN200	Model A	Additive SNP effects	ENSGALG00015006829	-3.03891	-0.805901	0.00237439	0.141695	0.00169224	23	99
CEN200	Model A	Additive SNP effects	ENSGALG00015004748	-3.0058	-0.27648	0.0026488	0.116703	0.004665	52	65
CEN200	Model A	Additive SNP effects	ENSGALG00015001247	-2.96737	-1.75081	0.00300357	0.149032	0.00125305	9	54
CEN200	Model A	Additive SNP effects	ENSGALG00015013448	2.96633	4.65343	0.00301379	0.0843928	0.017088	55	60
CEN200	Model A	Additive SNP effects	ENSGALG00015022869	-2.94543	-0.0862059	0.00322508	0.0998278	0.00919744	41	74
CEN200	Model A	Additive SNP effects	ENSGALG00015001963	-2.89413	-1.13818	0.00380207	0.0954677	0.0109565	17	174
CEN200	Model A	Additive SNP effects	ENSGALG00015002990	-2.87369	-0.457941	0.00405704	0.0995233	0.00931056	23	26
CEN200	Model A	Additive SNP effects	ENSGALG00015011266	2.86104	0.183705	0.00422256	0.126937	0.00308463	16	41
CEN200	Model A	Additive SNP effects	ENSGALG00015026236	-2.83711	-0.391023	0.00455243	0.20228	0.000134372	50	78
CEN200	Model A	Additive SNP effects	ENSGALG00015016305	-2.79469	-0.0875773	0.00519489	0.322185	5.47185e-07	38	139
CEN200	Model A	Additive SNP effects	ENSGALG00015012337	2.78987	0.225218	0.00527284	0.145855	0.00142744	20	23
CEN200	Model A	Additive SNP effects	ENSGALG00015023123	2.77875	1.19868	0.00545678	0.0738662	0.0260922	39	69
CEN200	Model A	Additive SNP effects	ENSGALG00015012170	-2.772	-0.563214	0.00557133	0.0868039	0.0155115	29	36
CEN200	Model A	Additive SNP effects	ENSGALG00015027443	2.75834	0.553046	0.0058095	0.154784	0.000989019	55	60
CEN200	Model A	Additive SNP effects	ENSGALG00015008972	2.75829	47.7802	0.00581039	0.141397	0.00171297	2	15
CEN200	Model A	Additive SNP effects	ENSGALG00015028190	-2.7444	-0.15385	0.00606218	0.381714	2.55064e-08	170	174
CEN200	Model A	Additive SNP effects	ENSGALG00015003322	-2.74002	-0.693005	0.00614354	0.159295	0.000820949	33	36
CEN200	Model A	Additive SNP effects	ENSGALG00015013254	2.71037	0.458818	0.00672074	0.0755712	0.0243607	56	99
CEN200	Model A	Additive SNP effects	ENSGALG00015024031	2.64955	0.650225	0.00805994	0.388261	1.79047e-08	53	108
CEN200	Model A	Additive SNP effects	ENSGALG00015027384	-2.63851	-0.864765	0.00832706	0.0880912	0.0147305	55	62
CEN200	Model A	Additive SNP effects	ENSGALG00015015342	2.5866	0.881643	0.00969287	0.134027	0.00231316	63	74
CEN200	Model AD	Additive SNP effects	ENSGALG00015012805	-3.63198	-0.353687	0.000281251	0.208174	0.000104262	16	16
CEN200	Model AD	Additive SNP effects	ENSGALG00015002615	-3.42341	-9.99483	0.000618396	0.152337	0.00109387	25	113
CEN200	Model AD	Additive SNP effects	ENSGALG00015004748	-3.31528	-0.473917	0.000915511	0.116703	0.004665	52	65
CEN200	Model AD	Additive SNP effects	ENSGALG00015006829	-3.18491	-1.06797	0.001448	0.141695	0.00169224	23	99
CEN200	Model AD	Additive SNP effects	ENSGALG00015009526	3.15254	2.22006	0.00161857	0.0656007	0.0364327	25	48
CEN200	Model AD	Additive SNP effects	ENSGALG00015028032	-3.11757	-0.421196	0.00182351	0.153398	0.00104713	35	49
CEN200	Model AD	Additive SNP effects	ENSGALG00015015342	3.0602	1.28412	0.00221191	0.134027	0.00231316	63	74
CEN200	Model AD	Additive SNP effects	ENSGALG00015006411	-3.04331	-4.46286	0.00233993	0.0934459	0.0118824	16	38
CEN200	Model AD	Additive SNP effects	ENSGALG00015002990	-2.99836	-0.515407	0.0027144	0.0995233	0.00931056	23	26
CEN200	Model AD	Additive SNP effects	ENSGALG00015005544	-2.99797	-0.513708	0.00271782	0.14095	0.00174455	54	55
CEN200	Model AD	Additive SNP effects	ENSGALG00015014682	2.92724	0.328228	0.00341981	0.496655	2.81889e-11	36	46
CEN200	Model AD	Additive SNP effects	ENSGALG00015022159	-2.88148	-6.28264	0.00395811	0.178244	0.000372749	29	99
CEN200	Model AD	Additive SNP effects	ENSGALG00015027443	2.82207	0.620449	0.00477141	0.154784	0.000989019	55	60
CEN200	Model AD	Additive SNP effects	ENSGALG00015022869	-2.79221	-0.119686	0.00523498	0.0998278	0.00919744	41	74
CEN200	Model AD	Additive SNP effects	ENSGALG00015018337	2.72919	0.206906	0.00634898	0.111755	0.00569449	23	30
CEN200	Model AD	Additive SNP effects	ENSGALG00015023123	2.72515	1.50195	0.0064273	0.0738662	0.0260922	39	69
CEN200	Model AD	Additive SNP effects	ENSGALG00015027529	2.67525	1.69135	0.00746738	0.225558	4.89015e-05	38	54
CEN200	Model AD	Additive SNP effects	ENSGALG00015013254	2.66321	0.525886	0.00773985	0.0755712	0.0243607	56	99
CEN200	Model AD	Additive SNP effects	ENSGALG00015026236	-2.62257	-0.47018	0.00872703	0.20228	0.000134372	50	78
CEN200	Model AD	Additive SNP effects	ENSGALG00015008972	2.61481	47.8171	0.0089276	0.141397	0.00171297	2	15
CEN200	Model AD	Additive SNP effects	ENSGALG00015001247	-2.60282	-2.49194	0.00924597	0.149032	0.00125305	9	54
CEN200	Model AD	Dominance SNP effects	ENSGALG00015019486	-2.90464	-0.411839	0.00367674	0.19407	0.00019088	15	23
CEN200	Model AD	Dominance SNP effects	ENSGALG00015022159	2.90369	6.79831	0.00368791	0.178244	0.000372749	29	99
CEN200	Model AD	Dominance SNP effects	ENSGALG00015009084	2.78043	0.752164	0.00542877	0.276149	4.96832e-06	17	41
CEN300	Model A	Additive SNP effects	ENSGALG00015022869	-3.7042	-0.184782	0.000212056	0.0998278	0.00919744	41	74
CEN300	Model A	Additive SNP effects	ENSGALG00015007345	-3.61742	-8.25545	0.000297549	0.11136	0.00578557	31	64
CEN300	Model A	Additive SNP effects	ENSGALG00015007761	-3.36895	-0.374395	0.000754561	0.354427	1.07437e-07	72	85
CEN300	Model A	Additive SNP effects	ENSGALG00015005085	3.16706	6.126	0.00153988	0.0615325	0.0429723	11	23
CEN300	Model A	Additive SNP effects	ENSGALG00015014351	3.08772	0.450475	0.00201699	0.120672	0.00397441	7	38
CEN300	Model A	Additive SNP effects	ENSGALG00015004207	-3.06567	-0.235212	0.00217181	0.280372	4.07983e-06	24	38
CEN300	Model A	Additive SNP effects	ENSGALG00015017804	3.0481	1.08055	0.00230294	0.0828129	0.0182072	20	42
CEN300	Model A	Additive SNP effects	ENSGALG00015015586	-3.04224	-1.33968	0.00234824	0.157304	0.000891356	32	53
CEN300	Model A	Additive SNP effects	ENSGALG00015010131	3.02184	0.354384	0.00251245	0.0719809	0.0281523	24	93
CEN300	Model A	Additive SNP effects	ENSGALG00015001756	-2.8883	-0.479015	0.00387334	0.231323	3.7928e-05	37	50
CEN300	Model A	Additive SNP effects	ENSGALG00015011604	2.88006	0.474184	0.00397603	0.0705997	0.0297655	21	116
CEN300	Model A	Additive SNP effects	ENSGALG00015016142	-2.86115	-0.146537	0.00422106	0.199639	0.000150486	31	60
CEN300	Model A	Additive SNP effects	ENSGALG00015020966	-2.83438	-0.239031	0.00459153	0.31321	8.50041e-07	91	100
CEN300	Model A	Additive SNP effects	ENSGALG00015008972	2.82382	87.891	0.00474556	0.141397	0.00171297	2	15
CEN300	Model A	Additive SNP effects	ENSGALG00015012805	-2.81804	-0.389734	0.00483176	0.208174	0.000104262	16	16
CEN300	Model A	Additive SNP effects	ENSGALG00015025452	-2.78823	-0.600958	0.00529962	0.151797	0.00111848	39	45
CEN300	Model A	Additive SNP effects	ENSGALG00015008436	-2.78681	-2.22971	0.00532303	0.179247	0.000357365	36	45
CEN300	Model A	Additive SNP effects	ENSGALG00015023734	2.7718	2.60391	0.00557474	0.0991886	0.00943652	8	23
CEN300	Model A	Additive SNP effects	ENSGALG00015003789	-2.75955	-0.397888	0.00578811	0.159805	0.000803823	138	145
CEN300	Model A	Additive SNP effects	ENSGALG00015001761	-2.70469	-4.71269	0.00683687	0.174227	0.000441116	22	68
CEN300	Model A	Additive SNP effects	ENSGALG00015023748	2.66291	3.60132	0.00774677	0.214608	7.89066e-05	16	26
CEN300	Model A	Additive SNP effects	ENSGALG00015018675	-2.65289	-0.134268	0.00798052	0.141958	0.00167418	32	50
CEN300	Model A	Additive SNP effects	ENSGALG00015008379	-2.64409	-0.120175	0.00819101	0.403335	7.81819e-09	137	153
CEN300	Model A	Additive SNP effects	ENSGALG00015002615	-2.63116	-9.95684	0.00850948	0.152337	0.00109387	25	113
CEN300	Model A	Additive SNP effects	ENSGALG00015008179	-2.62146	-2.77669	0.00875546	0.0820392	0.0187819	14	35
CEN300	Model A	Additive SNP effects	ENSGALG00015012337	2.61778	0.360144	0.0088503	0.145855	0.00142744	20	23
CEN300	Model A	Additive SNP effects	ENSGALG00015027800	2.60887	0.308365	0.00908415	0.11744	0.00452838	42	68
CEN300	Model A	Additive SNP effects	ENSGALG00015027590	2.59312	2.28458	0.00951085	0.184667	0.000284415	52	127
CEN300	Model A	Additive SNP effects	ENSGALG00015019333	2.59219	5.22612	0.00953678	0.0655875	0.0364521	9	9
CEN300	Model A	Additive SNP effects	ENSGALG00015008834	2.57827	0.292702	0.00992959	0.23575	3.11721e-05	53	53
CEN300	Model AD	Additive SNP effects	ENSGALG00015014351	3.79353	0.632933	0.000148522	0.120672	0.00397441	7	38
CEN300	Model AD	Additive SNP effects	ENSGALG00015003916	-3.37548	-2.79528	0.000736879	0.0964417	0.0105365	73	82
CEN300	Model AD	Additive SNP effects	ENSGALG00015008834	3.3243	0.525303	0.000886396	0.23575	3.11721e-05	53	53
CEN300	Model AD	Additive SNP effects	ENSGALG00015007345	-3.26783	-8.70485	0.00108375	0.11136	0.00578557	31	64
CEN300	Model AD	Additive SNP effects	ENSGALG00015027169	-3.09127	-24.548	0.00199301	0.16897	0.000549397	14	52
CEN300	Model AD	Additive SNP effects	ENSGALG00015006142	3.08286	89.2431	0.00205019	0.0751042	0.024823	3	42
CEN300	Model AD	Additive SNP effects	ENSGALG00015017804	3.07604	1.19862	0.00209768	0.0828129	0.0182072	20	42
CEN300	Model AD	Additive SNP effects	ENSGALG00015020966	-3.02897	-0.32439	0.00245388	0.31321	8.50041e-07	91	100
CEN300	Model AD	Additive SNP effects	ENSGALG00015005544	-2.87775	-0.834843	0.00400517	0.14095	0.00174455	54	55
CEN300	Model AD	Additive SNP effects	ENSGALG00015027755	-2.87228	-0.266327	0.00407524	0.508094	1.3211e-11	97	99
CEN300	Model AD	Additive SNP effects	ENSGALG00015010131	2.86699	0.41126	0.00414396	0.0719809	0.0281523	24	93
CEN300	Model AD	Additive SNP effects	ENSGALG00015005148	2.78225	1.54324	0.0053983	0.110187	0.00606525	19	62
CEN300	Model AD	Additive SNP effects	ENSGALG00015016035	-2.77774	-0.820007	0.00547377	0.213683	8.21408e-05	27	28
CEN300	Model AD	Additive SNP effects	ENSGALG00015012805	-2.77088	-0.458939	0.00559042	0.208174	0.000104262	16	16
CEN300	Model AD	Additive SNP effects	ENSGALG00015007761	-2.76358	-0.437025	0.00571709	0.354427	1.07437e-07	72	85
CEN300	Model AD	Additive SNP effects	ENSGALG00015022869	-2.64139	-0.195078	0.00825664	0.0998278	0.00919744	41	74
CEN300	Model AD	Additive SNP effects	ENSGALG00015025029	2.63564	3.21965	0.00839792	0.107567	0.00673954	17	62
CEN300	Model AD	Additive SNP effects	ENSGALG00015011767	2.63194	0.193054	0.00848982	0.248384	1.77134e-05	57	77
CEN300	Model AD	Additive SNP effects	ENSGALG00015023274	2.62715	13.994	0.00861044	0.0700716	0.030407	18	23
CEN300	Model AD	Additive SNP effects	ENSGALG00015004748	-2.59937	-0.701432	0.0093396	0.116703	0.004665	52	65
CEN300	Model AD	Additive SNP effects	ENSGALG00015027828	-2.58842	-1.62326	0.00964173	0.0803071	0.0201356	70	79
CEN300	Model AD	Additive SNP effects	ENSGALG00015009715	2.58185	0.0678503	0.00982725	0.503239	1.82616e-11	30	69
CEN300	Model AD	Dominance SNP effects	ENSGALG00015006142	-2.95287	-93.3964	0.00314834	0.0751042	0.024823	3	42
CEN300	Model AD	Dominance SNP effects	ENSGALG00015023274	-2.75615	-15.3799	0.00584856	0.0700716	0.030407	18	23
CEN300	Model AD	Dominance SNP effects	ENSGALG00015010903	-2.58332	-1.05402	0.00978556	0.133296	0.00238292	13	14
CEN400	Model A	Additive SNP effects	ENSGALG00015019333	3.79594	12.3089	0.000147083	0.0655875	0.0364521	9	9
CEN400	Model A	Additive SNP effects	ENSGALG00015026081	3.73474	2.78196	0.000187908	0.0811779	0.0194432	20	23
CEN400	Model A	Additive SNP effects	ENSGALG00015003409	3.33946	5.15634	0.000839415	0.145974	0.00142049	6	32
CEN400	Model A	Additive SNP effects	ENSGALG00015010131	3.33748	0.62189	0.000845417	0.0719809	0.0281523	24	93
CEN400	Model A	Additive SNP effects	ENSGALG00015022755	3.18436	1.2399	0.00145072	0.0921487	0.0125172	30	31
CEN400	Model A	Additive SNP effects	ENSGALG00015004207	-3.17528	-0.388485	0.0014969	0.280372	4.07983e-06	24	38
CEN400	Model A	Additive SNP effects	ENSGALG00015018722	3.04717	1.14005	0.00231011	0.0749235	0.0250043	23	147
CEN400	Model A	Additive SNP effects	ENSGALG00015002757	-3.03534	-42.5853	0.00240265	0.0598585	0.0460017	1	22
CEN400	Model A	Additive SNP effects	ENSGALG00015021674	2.98445	2.44368	0.00284089	0.0856427	0.0162516	31	58
CEN400	Model A	Additive SNP effects	ENSGALG00015022869	-2.98197	-0.236204	0.00286403	0.0998278	0.00919744	41	74
CEN400	Model A	Additive SNP effects	ENSGALG00015018675	-2.96249	-0.369592	0.00305166	0.141958	0.00167418	31	50
CEN400	Model A	Additive SNP effects	ENSGALG00015005544	-2.95546	-1.11712	0.00312199	0.14095	0.00174455	54	55
CEN400	Model A	Additive SNP effects	ENSGALG00015003916	-2.95317	-2.8684	0.00314528	0.0964417	0.0105365	73	82
CEN400	Model A	Additive SNP effects	ENSGALG00015003789	-2.93106	-0.677846	0.00337806	0.159805	0.000803823	138	145
CEN400	Model A	Additive SNP effects	ENSGALG00015021248	2.92987	0.449246	0.00339103	0.0642063	0.038551	32	68
CEN400	Model A	Additive SNP effects	ENSGALG00015022543	-2.82651	-0.719998	0.00470582	0.0607879	0.0442937	34	103
CEN400	Model A	Additive SNP effects	ENSGALG00015004748	-2.78471	-0.752246	0.00535749	0.116703	0.004665	51	65
CEN400	Model A	Additive SNP effects	ENSGALG00015013448	2.77171	12.2485	0.00557631	0.0843928	0.017088	54	60
CEN400	Model A	Additive SNP effects	ENSGALG00015017294	2.76731	1.4856	0.00565211	0.179731	0.000350166	36	48
CEN400	Model A	Additive SNP effects	ENSGALG00015005085	2.723	8.42529	0.00646917	0.0615325	0.0429723	11	23
CEN400	Model A	Additive SNP effects	ENSGALG00015028060	-2.71026	-0.401476	0.00672306	0.178195	0.000373518	32	40
CEN400	Model A	Additive SNP effects	ENSGALG00015012805	-2.69794	-0.602391	0.00697707	0.208174	0.000104262	16	16
CEN400	Model A	Additive SNP effects	ENSGALG00015009064	-2.69293	-6.06957	0.00708261	0.0589566	0.047724	5	35
CEN400	Model A	Additive SNP effects	ENSGALG00015011604	2.66829	0.682988	0.00762384	0.0705997	0.0297655	21	116
CEN400	Model A	Additive SNP effects	ENSGALG00015021311	-2.62829	-0.872646	0.00858154	0.068263	0.0327119	31	51
CEN400	Model A	Additive SNP effects	ENSGALG00015018743	2.62389	2.72784	0.00869309	0.147585	0.00132967	32	81
CEN400	Model A	Additive SNP effects	ENSGALG00015002307	-2.6028	-3.55203	0.00924664	0.162198	0.000727959	7	17
CEN400	Model A	Additive SNP effects	ENSGALG00015027289	-2.58697	-1.44943	0.00968226	0.221522	5.83693e-05	69	154
CEN400	Model AD	Additive SNP effects	ENSGALG00015026081	3.86868	3.05709	0.000109424	0.0811779	0.0194432	20	23
CEN400	Model AD	Additive SNP effects	ENSGALG00015003409	3.65778	7.37383	0.000254409	0.145974	0.00142049	6	32
CEN400	Model AD	Additive SNP effects	ENSGALG00015005544	-3.60954	-1.72662	0.000306743	0.14095	0.00174455	54	55
CEN400	Model AD	Additive SNP effects	ENSGALG00015003916	-3.38407	-4.6733	0.000714189	0.0964417	0.0105365	73	82
CEN400	Model AD	Additive SNP effects	ENSGALG00015010131	3.31174	0.732275	0.000927181	0.0719809	0.0281523	24	93
CEN400	Model AD	Additive SNP effects	ENSGALG00015027169	-3.28128	-43.8083	0.00103339	0.16897	0.000549397	14	52
CEN400	Model AD	Additive SNP effects	ENSGALG00015019333	3.13591	14.6277	0.0017132	0.0655875	0.0364521	9	9
CEN400	Model AD	Additive SNP effects	ENSGALG00015018675	-3.1324	-0.652974	0.00173385	0.141958	0.00167418	31	50
CEN400	Model AD	Additive SNP effects	ENSGALG00015022755	3.02698	1.32913	0.0024701	0.0921487	0.0125172	30	31
CEN400	Model AD	Additive SNP effects	ENSGALG00015021311	-2.97764	-1.49002	0.00290473	0.068263	0.0327119	31	51
CEN400	Model AD	Additive SNP effects	ENSGALG00015022543	-2.84488	-0.990029	0.00444277	0.0607879	0.0442937	34	103
CEN400	Model AD	Additive SNP effects	ENSGALG00015016035	-2.82985	-1.43861	0.00465705	0.213683	8.21408e-05	26	28
CEN400	Model AD	Additive SNP effects	ENSGALG00015004748	-2.7898	-1.18976	0.00527403	0.116703	0.004665	51	65
CEN400	Model AD	Additive SNP effects	ENSGALG00015018722	2.72978	1.28627	0.00633771	0.0749235	0.0250043	23	147
CEN400	Model AD	Additive SNP effects	ENSGALG00015014456	2.69299	21.4387	0.0070815	0.0982734	0.00978964	9	73
CEN400	Model AD	Additive SNP effects	ENSGALG00015022997	-2.63266	-3.18861	0.00847181	0.286897	3.00282e-06	25	39
CEN400	Model AD	Additive SNP effects	ENSGALG00015027755	-2.62528	-0.425854	0.00865781	0.508094	1.3211e-11	75	99
CEN400	Model AD	Additive SNP effects	ENSGALG00015003789	-2.62434	-0.651081	0.00868162	0.159805	0.000803823	138	145
CEN400	Model AD	Additive SNP effects	ENSGALG00015026319	-2.59318	-1.83801	0.00950927	0.065689	0.0363026	19	34
CEN400	Model AD	Additive SNP effects	ENSGALG00015011943	-2.5819	-0.908383	0.00982581	0.123547	0.00353839	51	74
CEN400	Model AD	Additive SNP effects	ENSGALG00015010678	-2.5764	-5.70166	0.00998341	0.110401	0.00601346	13	24
CEN400	Model AD	Dominance SNP effects	ENSGALG00015023274	-2.88112	-27.9106	0.00396265	0.0700716	0.030407	17	23
CEN400	Model AD	Dominance SNP effects	ENSGALG00015017831	2.86848	59.7001	0.00412453	0.121683	0.00381532	9	42
CEN400	Model AD	Dominance SNP effects	ENSGALG00015005718	-2.59449	-0.284202	0.00947303	0.109712	0.00618241	6	8
CEN500	Model A	Additive SNP effects	ENSGALG00015026081	3.85276	4.94065	0.000116792	0.0811779	0.0194432	20	23
CEN500	Model A	Additive SNP effects	ENSGALG00015003322	-3.47887	-4.01155	0.000503528	0.159295	0.000820949	33	36
CEN500	Model A	Additive SNP effects	ENSGALG00015019333	3.30271	18.5932	0.000957545	0.0655875	0.0364521	9	9
CEN500	Model A	Additive SNP effects	ENSGALG00015011604	3.19973	1.38064	0.00137555	0.0705997	0.0297655	21	116
CEN500	Model A	Additive SNP effects	ENSGALG00015008881	3.10236	2.73672	0.00191987	0.0697493	0.0308053	13	29
CEN500	Model A	Additive SNP effects	ENSGALG00015018675	-3.08358	-0.664202	0.00204529	0.141958	0.00167418	31	50
CEN500	Model A	Additive SNP effects	ENSGALG00015026061	-3.0804	-1.45809	0.00206721	0.172375	0.000476633	42	50
CEN500	Model A	Additive SNP effects	ENSGALG00015022543	-3.02845	-1.72606	0.00245813	0.0607879	0.0442937	26	103
CEN500	Model A	Additive SNP effects	ENSGALG00015002991	-2.958	-2.38403	0.00309641	0.0770774	0.0229279	24	25
CEN500	Model A	Additive SNP effects	ENSGALG00015009451	2.91057	3.2573	0.00360769	0.079944	0.0204315	10	20
CEN500	Model A	Additive SNP effects	ENSGALG00015027788	-2.89734	-4.34572	0.00376345	0.174512	0.000435884	19	94
CEN500	Model A	Additive SNP effects	ENSGALG00015010131	2.88284	0.915314	0.00394103	0.0719809	0.0281523	24	93
CEN500	Model A	Additive SNP effects	ENSGALG00015014833	-2.88082	-2.90719	0.00396643	0.1025	0.00826151	27	35
CEN500	Model A	Additive SNP effects	ENSGALG00015002757	-2.87892	-69.419	0.00399037	0.0598585	0.0460017	1	22
CEN500	Model A	Additive SNP effects	ENSGALG00015009064	-2.83396	-14.9409	0.0045975	0.0589566	0.047724	1	35
CEN500	Model A	Additive SNP effects	ENSGALG00015027797	-2.79601	-11.9364	0.00517384	0.121983	0.00376928	22	33
CEN500	Model A	Additive SNP effects	ENSGALG00015021248	2.78301	0.751	0.00538579	0.0642063	0.038551	31	68
CEN500	Model A	Additive SNP effects	ENSGALG00015008327	-2.73546	-4.88646	0.00622938	0.0581532	0.0493139	11	22
CEN500	Model A	Additive SNP effects	ENSGALG00015006843	-2.72387	-4.79053	0.00645228	0.17739	0.000386343	14	18
CEN500	Model A	Additive SNP effects	ENSGALG00015020490	2.70773	10.118	0.00677446	0.10466	0.00757482	17	22
CEN500	Model A	Additive SNP effects	ENSGALG00015003409	2.70556	7.17097	0.0068189	0.145974	0.00142049	6	32
CEN500	Model A	Additive SNP effects	ENSGALG00015012719	-2.69791	-0.963332	0.00697772	0.28833	2.80644e-06	86	106
CEN500	Model A	Additive SNP effects	ENSGALG00015021156	2.6709	6.91823	0.00756493	0.130524	0.00266694	10	77
CEN500	Model A	Additive SNP effects	ENSGALG00015026329	-2.66319	-29.5561	0.00774041	0.162074	0.000731727	11	170
CEN500	Model A	Additive SNP effects	ENSGALG00015021311	-2.65516	-1.547	0.00792713	0.068263	0.0327119	30	51
CEN500	Model A	Additive SNP effects	ENSGALG00015022755	2.65417	1.8044	0.0079503	0.0921487	0.0125172	30	31
CEN500	Model A	Additive SNP effects	ENSGALG00015027653	-2.5923	-3.18781	0.00953359	0.0928244	0.0121824	10	55
CEN500	Model A	Additive SNP effects	ENSGALG00015026326	-2.59145	-1.84638	0.00955738	0.0604308	0.0449421	31	168
CEN500	Model A	Additive SNP effects	ENSGALG00015004207	-2.59007	-0.54985	0.0095956	0.280372	4.07983e-06	24	38
CEN500	Model A	Additive SNP effects	ENSGALG00015021819	2.58798	4.98021	0.00965418	0.058875	0.0478831	18	47
CEN500	Model AD	Additive SNP effects	ENSGALG00015026081	3.79247	5.11105	0.000149154	0.0811779	0.0194432	20	23
CEN500	Model AD	Additive SNP effects	ENSGALG00015018675	-3.23392	-1.17987	0.00122106	0.141958	0.00167418	31	50
CEN500	Model AD	Additive SNP effects	ENSGALG00015011943	-2.99284	-1.84297	0.00276395	0.123547	0.00353839	50	74
CEN500	Model AD	Additive SNP effects	ENSGALG00015003409	2.98828	10.3248	0.00280552	0.145974	0.00142049	6	32
CEN500	Model AD	Additive SNP effects	ENSGALG00015026061	-2.93983	-1.45291	0.0032839	0.172375	0.000476633	42	50
CEN500	Model AD	Additive SNP effects	ENSGALG00015003322	-2.90529	-4.21162	0.00366916	0.159295	0.000820949	33	36
CEN500	Model AD	Additive SNP effects	ENSGALG00015022755	2.90026	2.31154	0.0037285	0.0921487	0.0125172	30	31
CEN500	Model AD	Additive SNP effects	ENSGALG00015014274	-2.86288	-6.43467	0.00419808	0.0892289	0.0140731	17	81
CEN500	Model AD	Additive SNP effects	ENSGALG00015002587	2.85517	2.71945	0.00430139	0.0834252	0.0177649	16	41
CEN500	Model AD	Additive SNP effects	ENSGALG00015000191	2.84815	29.1246	0.00439738	0.139971	0.00181569	7	36
CEN500	Model AD	Additive SNP effects	ENSGALG00015028111	-2.80225	-14.1769	0.00507472	0.0704195	0.0299829	11	24
CEN500	Model AD	Additive SNP effects	ENSGALG00015000247	2.78607	1.76172	0.00533518	0.176935	0.000393804	29	30
CEN500	Model AD	Additive SNP effects	ENSGALG00015018066	2.77915	3.06137	0.00545009	0.237541	2.87847e-05	24	33
CEN500	Model AD	Additive SNP effects	ENSGALG00015020490	2.76829	10.6533	0.00563515	0.10466	0.00757482	17	22
CEN500	Model AD	Additive SNP effects	ENSGALG00015021311	-2.76728	-1.86187	0.00565267	0.068263	0.0327119	30	51
CEN500	Model AD	Additive SNP effects	ENSGALG00015028179	2.72837	4.9805	0.00636483	0.186351	0.000264874	45	123
CEN500	Model AD	Additive SNP effects	ENSGALG00015008881	2.72731	2.68703	0.00638521	0.0697493	0.0308053	13	29
CEN500	Model AD	Additive SNP effects	ENSGALG00015012929	-2.71001	-0.505212	0.00672809	0.131352	0.00257881	28	51
CEN500	Model AD	Additive SNP effects	ENSGALG00015021156	2.60828	7.16561	0.00909996	0.130524	0.00266694	10	77
CEN500	Model AD	Additive SNP effects	ENSGALG00015014833	-2.58296	-2.8921	0.00979565	0.1025	0.00826151	27	35
CEN500	Model AD	Dominance SNP effects	ENSGALG00015005718	-3.13602	-0.591193	0.00171257	0.109712	0.00618241	6	8
CEN500	Model AD	Dominance SNP effects	ENSGALG00015009064	-3.09889	-22.0255	0.00194244	0.0589566	0.047724	1	35
CEN500	Model AD	Dominance SNP effects	ENSGALG00015014120	2.68361	39.7336	0.00728313	0.243076	2.2482e-05	21	55
CEN500	Model AD	Dominance SNP effects	ENSGALG00015027874	-2.65502	-0.705133	0.0079304	0.59809	1.71932e-14	57	151
CEN600	Model A	Additive SNP effects	ENSGALG00015011604	3.58736	2.36003	0.000334046	0.0705997	0.0297655	21	116
CEN600	Model A	Additive SNP effects	ENSGALG00015000247	3.41717	2.83908	0.000632767	0.176935	0.000393804	29	30
CEN600	Model A	Additive SNP effects	ENSGALG00015026329	-3.32359	-54.8616	0.000888679	0.162074	0.000731727	11	170
CEN600	Model A	Additive SNP effects	ENSGALG00015003409	3.24133	13.0862	0.00118975	0.145974	0.00142049	6	32
CEN600	Model A	Additive SNP effects	ENSGALG00015010131	3.12416	1.50208	0.00178316	0.0719809	0.0281523	24	93
CEN600	Model A	Additive SNP effects	ENSGALG00015009997	-3.06982	-0.44363	0.0021419	0.357804	9.02029e-08	39	68
CEN600	Model A	Additive SNP effects	ENSGALG00015017971	3.06027	6.39144	0.00221139	0.421999	2.72492e-09	22	39
CEN600	Model A	Additive SNP effects	ENSGALG00015002757	-2.99795	-110.88	0.00271802	0.0598585	0.0460017	1	22
CEN600	Model A	Additive SNP effects	ENSGALG00015002933	2.95321	4.55456	0.00314488	0.075864	0.0240752	17	18
CEN600	Model A	Additive SNP effects	ENSGALG00015010782	2.92628	3.67099	0.00343038	0.0693713	0.0312792	35	60
CEN600	Model A	Additive SNP effects	ENSGALG00015021726	-2.91888	-2.10374	0.0035129	0.230861	3.87109e-05	48	143
CEN600	Model A	Additive SNP effects	ENSGALG00015008446	-2.91387	-2.44669	0.00356978	0.19007	0.000226262	28	41
CEN600	Model A	Additive SNP effects	ENSGALG00015021156	2.89717	11.4027	0.00376549	0.130524	0.00266694	10	77
CEN600	Model A	Additive SNP effects	ENSGALG00015020490	2.89576	16.4962	0.00378243	0.10466	0.00757482	17	22
CEN600	Model A	Additive SNP effects	ENSGALG00015008881	2.88817	3.84897	0.00387493	0.0697493	0.0308053	13	29
CEN600	Model A	Additive SNP effects	ENSGALG00015014863	-2.86116	-1.64776	0.00422093	0.192656	0.000202722	43	72
CEN600	Model A	Additive SNP effects	ENSGALG00015012686	2.82359	576.012	0.00474892	0.127008	0.00307567	1	9
CEN600	Model A	Additive SNP effects	ENSGALG00015026081	2.79375	5.43134	0.00521	0.0811779	0.0194432	20	23
CEN600	Model A	Additive SNP effects	ENSGALG00015009892	2.79308	13.0079	0.00522088	0.115886	0.0048213	35	37
CEN600	Model A	Additive SNP effects	ENSGALG00015012719	-2.79294	-1.52991	0.00522314	0.28833	2.80644e-06	86	106
CEN600	Model A	Additive SNP effects	ENSGALG00015000385	2.78393	44.7161	0.00537049	0.0887245	0.0143608	8	17
CEN600	Model A	Additive SNP effects	ENSGALG00015022506	2.74508	4.84414	0.0060496	0.260626	1.01647e-05	30	175
CEN600	Model A	Additive SNP effects	ENSGALG00015018066	2.73903	4.30561	0.00616211	0.237541	2.87847e-05	24	33
CEN600	Model A	Additive SNP effects	ENSGALG00015014401	-2.68537	-21.9814	0.00724491	0.140193	0.00179928	12	79
CEN600	Model A	Additive SNP effects	ENSGALG00015027797	-2.67002	-17.39	0.00758468	0.121983	0.00376928	22	33
CEN600	Model A	Additive SNP effects	ENSGALG00015026920	-2.66411	-8.88089	0.0077193	0.14488	0.00148556	25	32
CEN600	Model A	Additive SNP effects	ENSGALG00015022543	-2.64748	-2.27911	0.00810938	0.0607879	0.0442937	26	103
CEN600	Model A	Additive SNP effects	ENSGALG00015008327	-2.62849	-7.0084	0.00857661	0.0581532	0.0493139	11	22
CEN600	Model A	Additive SNP effects	ENSGALG00015013448	2.60953	34.111	0.00906676	0.0843928	0.017088	46	60
CEN600	Model A	Additive SNP effects	ENSGALG00015009064	-2.60635	-20.9286	0.0091514	0.0589566	0.047724	1	35
CEN600	Model A	Additive SNP effects	ENSGALG00015019333	2.60295	22.4494	0.00924242	0.0655875	0.0364521	9	9
CEN600	Model A	Additive SNP effects	ENSGALG00015010365	2.60011	8.37372	0.00931934	0.0823331	0.0185615	12	18
CEN600	Model A	Additive SNP effects	ENSGALG00015018675	-2.58682	-0.840935	0.00968668	0.141958	0.00167418	31	50
CEN600	Model AD	Additive SNP effects	ENSGALG00015000247	3.67762	3.57911	0.000235424	0.176935	0.000393804	29	30
CEN600	Model AD	Additive SNP effects	ENSGALG00015017971	3.36677	9.21438	0.000760544	0.421999	2.72492e-09	22	39
CEN600	Model AD	Additive SNP effects	ENSGALG00015026329	-2.91673	-49.7252	0.00353727	0.162074	0.000731727	11	170
CEN600	Model AD	Additive SNP effects	ENSGALG00015021311	-2.91097	-3.40673	0.00360308	0.068263	0.0327119	29	51
CEN600	Model AD	Additive SNP effects	ENSGALG00015020490	2.88763	17.0849	0.0038816	0.10466	0.00757482	17	22
CEN600	Model AD	Additive SNP effects	ENSGALG00015018675	-2.8783	-1.53474	0.00399823	0.141958	0.00167418	31	50
CEN600	Model AD	Additive SNP effects	ENSGALG00015021156	2.84416	11.7225	0.00445292	0.130524	0.00266694	10	77
CEN600	Model AD	Additive SNP effects	ENSGALG00015009997	-2.82078	-0.46692	0.00479068	0.357804	9.02029e-08	39	68
CEN600	Model AD	Additive SNP effects	ENSGALG00015014274	-2.78628	-10.5659	0.00533169	0.0892289	0.0140731	15	81
CEN600	Model AD	Additive SNP effects	ENSGALG00015003409	2.78304	14.495	0.00538523	0.145974	0.00142049	6	32
CEN600	Model AD	Additive SNP effects	ENSGALG00015002933	2.76796	6.09286	0.00564091	0.075864	0.0240752	17	18
CEN600	Model AD	Additive SNP effects	ENSGALG00015028179	2.74165	7.5755	0.00611316	0.186351	0.000264874	45	123
CEN600	Model AD	Additive SNP effects	ENSGALG00015026081	2.72111	5.53172	0.00650627	0.0811779	0.0194432	20	23
CEN600	Model AD	Additive SNP effects	ENSGALG00015018066	2.7095	4.45576	0.00673851	0.237541	2.87847e-05	24	33
CEN600	Model AD	Additive SNP effects	ENSGALG00015002990	-2.68127	-3.36483	0.00733437	0.0995233	0.00931056	23	26
CEN600	Model AD	Additive SNP effects	ENSGALG00015021544	-2.66012	-0.711347	0.00781117	0.657691	8.91444e-17	46	97
CEN600	Model AD	Additive SNP effects	ENSGALG00015010131	2.63424	1.48596	0.00843266	0.0719809	0.0281523	24	93
CEN600	Model AD	Additive SNP effects	ENSGALG00015005754	2.59323	20.8177	0.00950783	0.122669	0.00366618	5	113
CEN600	Model AD	Dominance SNP effects	ENSGALG00015009064	-3.62211	-38.3199	0.00029221	0.0589566	0.047724	1	35
CEN600	Model AD	Dominance SNP effects	ENSGALG00015003393	-2.83993	-25.3678	0.0045123	0.114089	0.00518337	5	150
CEN600	Model AD	Dominance SNP effects	ENSGALG00015005718	-2.81003	-0.7963	0.00495366	0.109712	0.00618241	6	8
CEN600	Model AD	Dominance SNP effects	ENSGALG00015019437	2.70571	64.9805	0.00681577	0.0831371	0.0179716	16	18
CEN600	Model AD	Dominance SNP effects	ENSGALG00015017831	2.67326	142.605	0.00751182	0.121683	0.00381532	9	42
CEN700	Model A	Additive SNP effects	ENSGALG00015011604	3.82841	3.3441	0.000128975	0.0705997	0.0297655	21	116
CEN700	Model A	Additive SNP effects	ENSGALG00015009997	-3.72756	-0.713762	0.000193344	0.357804	9.02029e-08	39	68
CEN700	Model A	Additive SNP effects	ENSGALG00015014863	-3.56886	-2.69164	0.000358535	0.192656	0.000202722	43	72
CEN700	Model A	Additive SNP effects	ENSGALG00015009892	3.5535	21.8845	0.000380137	0.115886	0.0048213	35	37
CEN700	Model A	Additive SNP effects	ENSGALG00015010782	3.37165	5.58676	0.000747203	0.0693713	0.0312792	35	60
CEN700	Model A	Additive SNP effects	ENSGALG00015000247	3.25788	3.58521	0.00112249	0.176935	0.000393804	29	30
CEN700	Model A	Additive SNP effects	ENSGALG00015026329	-3.21172	-69.045	0.00131942	0.162074	0.000731727	11	170
CEN700	Model A	Additive SNP effects	ENSGALG00015013448	3.15329	54.3825	0.00161442	0.0843928	0.017088	46	60
CEN700	Model A	Additive SNP effects	ENSGALG00015017971	3.10982	8.5735	0.001872	0.421999	2.72492e-09	22	39
CEN700	Model A	Additive SNP effects	ENSGALG00015012002	-3.08343	-156.053	0.00204626	0.0812952	0.0193517	8	19
CEN700	Model A	Additive SNP effects	ENSGALG00015010131	3.055	1.94996	0.0022506	0.0719809	0.0281523	24	93
CEN700	Model A	Additive SNP effects	ENSGALG00015008881	2.94935	5.14382	0.00318444	0.0697493	0.0308053	13	29
CEN700	Model A	Additive SNP effects	ENSGALG00015024091	-2.94707	-91.6325	0.00320799	0.0711933	0.029061	33	113
CEN700	Model A	Additive SNP effects	ENSGALG00015000191	2.92737	41.271	0.00341838	0.139971	0.00181569	7	36
CEN700	Model A	Additive SNP effects	ENSGALG00015002933	2.92049	5.94541	0.00349485	0.075864	0.0240752	17	18
CEN700	Model A	Additive SNP effects	ENSGALG00015024086	-2.87382	-77.3539	0.00405541	0.116519	0.00469967	20	123
CEN700	Model A	Additive SNP effects	ENSGALG00015022506	2.85549	6.62391	0.00429707	0.260626	1.01647e-05	30	175
CEN700	Model A	Additive SNP effects	ENSGALG00015021156	2.83507	14.7115	0.00458162	0.130524	0.00266694	10	77
CEN700	Model A	Additive SNP effects	ENSGALG00015026061	-2.83139	-2.69475	0.00463457	0.172375	0.000476633	42	50
CEN700	Model A	Additive SNP effects	ENSGALG00015002449	2.80269	8.58977	0.00506789	0.210907	9.26457e-05	35	60
CEN700	Model A	Additive SNP effects	ENSGALG00015003409	2.80205	14.8345	0.00507794	0.145974	0.00142049	6	32
CEN700	Model A	Additive SNP effects	ENSGALG00015003789	-2.79771	-2.21698	0.00514669	0.159805	0.000803823	138	145
CEN700	Model A	Additive SNP effects	ENSGALG00015010009	-2.78236	-10.2189	0.00539655	0.12809	0.00294378	17	28
CEN700	Model A	Additive SNP effects	ENSGALG00015014827	-2.73815	-4.14295	0.00617853	0.280774	4.00376e-06	40	61
CEN700	Model A	Additive SNP effects	ENSGALG00015024158	-2.71458	-9.59808	0.00663594	0.115575	0.00488221	13	40
CEN700	Model A	Additive SNP effects	ENSGALG00015008327	-2.68924	-9.42477	0.00716138	0.0581532	0.0493139	11	22
CEN700	Model A	Additive SNP effects	ENSGALG00015002757	-2.67952	-131.354	0.00737273	0.0598585	0.0460017	1	22
CEN700	Model A	Additive SNP effects	ENSGALG00015002531	2.67738	2.75808	0.00742005	0.2713	6.22218e-06	23	146
CEN700	Model A	Additive SNP effects	ENSGALG00015027797	-2.67299	-22.9835	0.00751795	0.121983	0.00376928	22	33
CEN700	Model A	Additive SNP effects	ENSGALG00015007790	-2.66218	-5.0497	0.00776354	0.202823	0.000131277	64	69
CEN700	Model A	Additive SNP effects	ENSGALG00015000385	2.64513	56.2373	0.00816606	0.0887245	0.0143608	8	17
CEN700	Model A	Additive SNP effects	ENSGALG00015018650	2.6297	10.3832	0.00854608	0.10105	0.00875712	27	40
CEN700	Model A	Additive SNP effects	ENSGALG00015011893	-2.62673	-5.59906	0.00862087	0.181979	0.00031855	27	27
CEN700	Model A	Additive SNP effects	ENSGALG00015026326	-2.62135	-3.757	0.00875814	0.0604308	0.0449421	31	168
CEN700	Model A	Additive SNP effects	ENSGALG00015027653	-2.61547	-6.42825	0.00891043	0.0928244	0.0121824	10	55
CEN700	Model A	Additive SNP effects	ENSGALG00015005574	-2.60818	-13.6912	0.00910241	0.134828	0.00223898	25	64
CEN700	Model A	Additive SNP effects	ENSGALG00015022543	-2.59815	-2.94017	0.00937281	0.0607879	0.0442937	26	103
CEN700	Model A	Additive SNP effects	ENSGALG00015013590	2.5879	28.2498	0.00965633	0.0742422	0.0256999	11	24
CEN700	Model A	Additive SNP effects	ENSGALG00015025088	2.58604	2.5678	0.00970857	0.155475	0.000961252	15	44
CEN700	Model A	Additive SNP effects	ENSGALG00015014833	-2.57818	-5.22815	0.00993215	0.1025	0.00826151	27	35
CEN700	Model A	Additive SNP effects	ENSGALG00015012719	-2.57645	-1.871	0.00998207	0.28833	2.80644e-06	86	106
CEN700	Model AD	Additive SNP effects	ENSGALG00015000247	3.64694	4.71419	0.000265387	0.176935	0.000393804	29	30
CEN700	Model AD	Additive SNP effects	ENSGALG00015017971	3.55065	13.0046	0.000384277	0.421999	2.72492e-09	22	39
CEN700	Model AD	Additive SNP effects	ENSGALG00015009997	-3.33799	-0.734636	0.000843864	0.357804	9.02029e-08	39	68
CEN700	Model AD	Additive SNP effects	ENSGALG00015014863	-3.25096	-2.83106	0.00115016	0.192656	0.000202722	43	72
CEN700	Model AD	Additive SNP effects	ENSGALG00015010131	2.9656	2.17511	0.00302089	0.0719809	0.0281523	24	93
CEN700	Model AD	Additive SNP effects	ENSGALG00015009892	2.81374	19.5975	0.00489688	0.115886	0.0048213	35	37
CEN700	Model AD	Additive SNP effects	ENSGALG00015024086	-2.8097	-112.227	0.00495876	0.116519	0.00469967	20	123
CEN700	Model AD	Additive SNP effects	ENSGALG00015021156	2.73731	14.9356	0.00619432	0.130524	0.00266694	10	77
CEN700	Model AD	Additive SNP effects	ENSGALG00015011893	-2.72366	-6.31384	0.00645627	0.181979	0.00031855	27	27
CEN700	Model AD	Additive SNP effects	ENSGALG00015024091	-2.69587	-118.429	0.00702052	0.0711933	0.029061	33	113
CEN700	Model AD	Additive SNP effects	ENSGALG00015028179	2.66803	9.56161	0.00762984	0.186351	0.000264874	45	123
CEN700	Model AD	Additive SNP effects	ENSGALG00015026061	-2.66047	-2.68011	0.00780318	0.172375	0.000476633	42	50
CEN700	Model AD	Additive SNP effects	ENSGALG00015003789	-2.62987	-2.21186	0.00854182	0.159805	0.000803823	138	145
CEN700	Model AD	Additive SNP effects	ENSGALG00015026329	-2.61578	-59.4037	0.00890233	0.162074	0.000731727	11	170
CEN700	Model AD	Dominance SNP effects	ENSGALG00015009064	-3.25219	-45.302	0.00114518	0.0589566	0.047724	1	35
EN300	Model A	Additive SNP effects	ENSGALG00015004207	-3.59593	-0.203146	0.000323238	0.280372	4.07983e-06	24	38
EN300	Model A	Additive SNP effects	ENSGALG00015012186	3.27272	0.555631	0.00106517	0.249007	1.72228e-05	43	44
EN300	Model A	Additive SNP effects	ENSGALG00015007345	-3.19459	-5.39023	0.00140028	0.11136	0.00578557	31	64
EN300	Model A	Additive SNP effects	ENSGALG00015006192	-3.06446	-0.344302	0.00218066	0.226145	4.76562e-05	38	55
EN300	Model A	Additive SNP effects	ENSGALG00015028060	-2.99075	-0.20508	0.00278294	0.178195	0.000373518	32	40
EN300	Model A	Additive SNP effects	ENSGALG00015005913	-2.97163	-1.49762	0.00296227	0.109944	0.00612501	14	40
EN300	Model A	Additive SNP effects	ENSGALG00015012719	-2.95226	-0.241137	0.00315462	0.28833	2.80644e-06	89	106
EN300	Model A	Additive SNP effects	ENSGALG00015002757	-2.91345	-18.4796	0.00357459	0.0598585	0.0460017	1	22
EN300	Model A	Additive SNP effects	ENSGALG00015023056	-2.89019	-1.47636	0.00385012	0.0940471	0.0115992	40	84
EN300	Model A	Additive SNP effects	ENSGALG00015005085	2.88544	4.11743	0.00390866	0.0615325	0.0429723	11	23
EN300	Model A	Additive SNP effects	ENSGALG00015020345	-2.8692	-6.11655	0.00411513	0.0676373	0.0335499	24	27
EN300	Model A	Additive SNP effects	ENSGALG00015009991	2.83791	0.700696	0.00454104	0.12406	0.00346572	48	52
EN300	Model A	Additive SNP effects	ENSGALG00015025452	-2.81452	-0.444529	0.00488501	0.151797	0.00111848	39	45
EN300	Model A	Additive SNP effects	ENSGALG00015024878	-2.78849	-0.555772	0.00529542	0.175256	0.00042251	11	11
EN300	Model A	Additive SNP effects	ENSGALG00015007761	-2.7833	-0.228786	0.00538093	0.354427	1.07437e-07	72	85
EN300	Model A	Additive SNP effects	ENSGALG00015013627	-2.70336	-0.353879	0.00686413	0.263064	9.0915e-06	35	39
EN300	Model A	Additive SNP effects	ENSGALG00015015586	-2.69654	-0.877853	0.00700648	0.157304	0.000891356	32	53
EN300	Model A	Additive SNP effects	ENSGALG00015008379	-2.69586	-0.088759	0.00702064	0.403335	7.81819e-09	141	153
EN300	Model A	Additive SNP effects	ENSGALG00015005289	2.68221	1.49573	0.00731379	0.149399	0.0012343	48	180
EN300	Model A	Additive SNP effects	ENSGALG00015024721	2.6602	1.24823	0.00780935	0.151539	0.00113039	16	42
EN300	Model A	Additive SNP effects	ENSGALG00015026081	2.6428	0.897269	0.00822227	0.0811779	0.0194432	20	23
EN300	Model A	Additive SNP effects	ENSGALG00015010404	2.62702	0.680212	0.0086136	0.0672975	0.0340143	18	41
EN300	Model A	Additive SNP effects	ENSGALG00015027289	-2.62457	-0.612341	0.00867585	0.221522	5.83693e-05	75	154
EN300	Model A	Additive SNP effects	ENSGALG00015001821	2.59002	33.3245	0.00959695	0.461942	2.54798e-10	6	111
EN300	Model AD	Additive SNP effects	ENSGALG00015012405	-3.24676	-1.81074	0.00116727	0.0705093	0.0298744	11	18
EN300	Model AD	Additive SNP effects	ENSGALG00015027169	-3.12896	-18.1738	0.00175425	0.16897	0.000549397	14	52
EN300	Model AD	Additive SNP effects	ENSGALG00015027755	-2.98304	-0.218591	0.00285396	0.508094	1.3211e-11	97	99
EN300	Model AD	Additive SNP effects	ENSGALG00015009883	2.95185	0.524281	0.00315879	0.186951	0.000258237	133	159
EN300	Model AD	Additive SNP effects	ENSGALG00015014041	2.93593	0.670109	0.00332545	0.143395	0.00157861	12	20
EN300	Model AD	Additive SNP effects	ENSGALG00015008416	2.91853	0.932937	0.00351691	0.0984776	0.00970974	13	32
EN300	Model AD	Additive SNP effects	ENSGALG00015005114	-2.89357	-0.288105	0.00380884	0.0765367	0.0234322	8	9
EN300	Model AD	Additive SNP effects	ENSGALG00015023274	2.85956	11.7873	0.00424236	0.0700716	0.030407	18	23
EN300	Model AD	Additive SNP effects	ENSGALG00015006142	2.84719	54.7305	0.00441074	0.0751042	0.024823	3	42
EN300	Model AD	Additive SNP effects	ENSGALG00015003916	-2.83641	-1.76737	0.00456232	0.0964417	0.0105365	73	82
EN300	Model AD	Additive SNP effects	ENSGALG00015012719	-2.8075	-0.314796	0.00499277	0.28833	2.80644e-06	89	106
EN300	Model AD	Additive SNP effects	ENSGALG00015028111	-2.80009	-3.58367	0.00510884	0.0704195	0.0299829	11	24
EN300	Model AD	Additive SNP effects	ENSGALG00015007345	-2.78752	-5.63023	0.00531129	0.11136	0.00578557	31	64
EN300	Model AD	Additive SNP effects	ENSGALG00015024878	-2.77728	-0.569149	0.0054816	0.175256	0.00042251	11	11
EN300	Model AD	Additive SNP effects	ENSGALG00015025029	2.70188	2.52961	0.00689494	0.107567	0.00673954	17	62
EN300	Model AD	Additive SNP effects	ENSGALG00015012870	2.69261	0.340602	0.00708948	0.124896	0.00335033	34	66
EN300	Model AD	Additive SNP effects	ENSGALG00015026081	2.67687	0.972238	0.00743144	0.0811779	0.0194432	20	23
EN300	Model AD	Additive SNP effects	ENSGALG00015004207	-2.6576	-0.168841	0.00786986	0.280372	4.07983e-06	24	38
EN300	Model AD	Additive SNP effects	ENSGALG00015027136	-2.64657	-8.50821	0.00813133	0.102861	0.00814262	9	55
EN300	Model AD	Additive SNP effects	ENSGALG00015027183	-2.64397	-8.19392	0.00819391	0.238799	2.72167e-05	2	18
EN300	Model AD	Additive SNP effects	ENSGALG00015014351	2.58951	0.314271	0.00961123	0.120672	0.00397441	7	38
EN300	Model AD	Additive SNP effects	ENSGALG00015013627	-2.58009	-0.370545	0.00987743	0.263064	9.0915e-06	35	39
EN300	Model AD	Dominance SNP effects	ENSGALG00015022203	-3.16239	-3.73679	0.00156481	0.130053	0.00271843	14	85
EN300	Model AD	Dominance SNP effects	ENSGALG00015010903	-3.03672	-0.913576	0.00239171	0.133296	0.00238292	13	14
EN300	Model AD	Dominance SNP effects	ENSGALG00015023274	-2.79535	-11.9173	0.00518443	0.0700716	0.030407	18	23
EN300	Model AD	Dominance SNP effects	ENSGALG00015027755	2.63418	0.213189	0.00843401	0.508094	1.3211e-11	97	99
EN300	Model AD	Dominance SNP effects	ENSGALG00015008416	-2.60068	-0.893759	0.0093039	0.0984776	0.00970974	13	32
EN400	Model A	Additive SNP effects	ENSGALG00015007327	3.68806	1.82202	0.000225967	0.215974	7.43577e-05	19	19
EN400	Model A	Additive SNP effects	ENSGALG00015019333	3.54986	5.22976	0.00038543	0.0655875	0.0364521	9	9
EN400	Model A	Additive SNP effects	ENSGALG00015003409	3.54229	2.48905	0.000396675	0.145974	0.00142049	6	32
EN400	Model A	Additive SNP effects	ENSGALG00015005646	-3.45105	-0.125272	0.000558417	0.113114	0.0053911	31	108
EN400	Model A	Additive SNP effects	ENSGALG00015016852	-3.33099	-4.70674	0.000865367	0.11917	0.00422304	19	26
EN400	Model A	Additive SNP effects	ENSGALG00015017087	3.26859	0.635749	0.00108085	0.0772869	0.0227354	32	47
EN400	Model A	Additive SNP effects	ENSGALG00015014827	-3.19738	-0.642571	0.00138684	0.280774	4.00376e-06	40	61
EN400	Model A	Additive SNP effects	ENSGALG00015003322	-3.17562	-0.985064	0.00149516	0.159295	0.000820949	34	36
EN400	Model A	Additive SNP effects	ENSGALG00015002757	-3.10001	-19.6348	0.00193517	0.0598585	0.0460017	1	22
EN400	Model A	Additive SNP effects	ENSGALG00015009807	3.05727	1.11819	0.00223362	0.185006	0.00028037	16	25
EN400	Model A	Additive SNP effects	ENSGALG00015027755	-3.04926	-0.146109	0.00229406	0.508094	1.3211e-11	81	99
EN400	Model A	Additive SNP effects	ENSGALG00015018722	3.04855	0.522767	0.00229952	0.0749235	0.0250043	23	147
EN400	Model A	Additive SNP effects	ENSGALG00015006192	-2.97904	-0.332193	0.00289155	0.226145	4.76562e-05	38	55
EN400	Model A	Additive SNP effects	ENSGALG00015012002	-2.95684	-19.1955	0.00310812	0.0812952	0.0193517	8	19
EN400	Model A	Additive SNP effects	ENSGALG00015022543	-2.94169	-0.347463	0.00326425	0.0607879	0.0442937	34	103
EN400	Model A	Additive SNP effects	ENSGALG00015025593	2.94014	6.78546	0.00328059	0.073965	0.0259885	19	59
EN400	Model A	Additive SNP effects	ENSGALG00015021729	-2.93817	-0.865839	0.00330156	0.0767357	0.0232452	22	44
EN400	Model A	Additive SNP effects	ENSGALG00015021646	-2.90844	-1.11614	0.00363241	0.0678648	0.0332427	25	40
EN400	Model A	Additive SNP effects	ENSGALG00015017857	2.86745	0.701855	0.00413792	0.114496	0.00509904	23	105
EN400	Model A	Additive SNP effects	ENSGALG00015022459	-2.82156	-1.17099	0.00477901	0.118155	0.00439953	28	152
EN400	Model A	Additive SNP effects	ENSGALG00015020092	-2.79476	-0.396198	0.00519377	0.18729	0.000254555	144	149
EN400	Model A	Additive SNP effects	ENSGALG00015003488	-2.76191	-0.872094	0.00574638	0.0957942	0.0108138	20	30
EN400	Model A	Additive SNP effects	ENSGALG00015010131	2.75465	0.229219	0.00587542	0.0719809	0.0281523	31	93
EN400	Model A	Additive SNP effects	ENSGALG00015014833	-2.70269	-0.718561	0.00687801	0.1025	0.00826151	27	35
EN400	Model A	Additive SNP effects	ENSGALG00015014007	-2.69032	-0.689243	0.00713828	0.0882524	0.0146355	57	102
EN400	Model A	Additive SNP effects	ENSGALG00015002276	2.65854	0.212864	0.00784802	0.0826647	0.0183159	31	86
EN400	Model A	Additive SNP effects	ENSGALG00015009632	2.64804	2.65805	0.008096	0.102634	0.00821734	5	26
EN400	Model A	Additive SNP effects	ENSGALG00015011725	2.64168	0.421983	0.00824948	0.127626	0.00299962	26	38
EN400	Model A	Additive SNP effects	ENSGALG00015016177	2.63531	1.17642	0.00840615	0.102263	0.00834075	32	143
EN400	Model A	Additive SNP effects	ENSGALG00015003916	-2.61488	-1.16646	0.008926	0.0964417	0.0105365	73	82
EN400	Model A	Additive SNP effects	ENSGALG00015024000	2.61141	0.603827	0.00901699	0.137019	0.00204794	18	67
EN400	Model A	Additive SNP effects	ENSGALG00015003727	-2.60773	-0.427692	0.00911436	0.216239	7.35036e-05	37	41
EN400	Model A	Additive SNP effects	ENSGALG00015020490	2.58932	2.41395	0.00961656	0.10466	0.00757482	19	22
EN400	Model AD	Additive SNP effects	ENSGALG00015027755	-4.11003	-0.300052	3.95601e-05	0.508094	1.3211e-11	81	99
EN400	Model AD	Additive SNP effects	ENSGALG00015007327	3.79775	2.7894	0.000146016	0.215974	7.43577e-05	19	19
EN400	Model AD	Additive SNP effects	ENSGALG00015003409	3.74299	3.42106	0.000181844	0.145974	0.00142049	6	32
EN400	Model AD	Additive SNP effects	ENSGALG00015019333	3.28925	7.48316	0.00100456	0.0655875	0.0364521	9	9
EN400	Model AD	Additive SNP effects	ENSGALG00015015909	-3.19477	-3.82401	0.00139943	0.106812	0.00694713	28	142
EN400	Model AD	Additive SNP effects	ENSGALG00015028111	-3.07375	-4.02383	0.00211389	0.0704195	0.0299829	11	24
EN400	Model AD	Additive SNP effects	ENSGALG00015003916	-2.90004	-1.8923	0.00373118	0.0964417	0.0105365	73	82
EN400	Model AD	Additive SNP effects	ENSGALG00015002122	-2.82229	-0.441544	0.00476817	0.178817	0.000363879	12	43
EN400	Model AD	Additive SNP effects	ENSGALG00015002069	2.81822	6.55958	0.00482908	0.328223	4.05644e-07	2	26
EN400	Model AD	Additive SNP effects	ENSGALG00015022543	-2.81498	-0.436065	0.00487802	0.0607879	0.0442937	34	103
EN400	Model AD	Additive SNP effects	ENSGALG00015016035	-2.80514	-0.644913	0.00502946	0.213683	8.21408e-05	26	28
EN400	Model AD	Additive SNP effects	ENSGALG00015021544	-2.79312	-0.139565	0.00522018	0.657691	8.91444e-17	47	97
EN400	Model AD	Additive SNP effects	ENSGALG00015025738	-2.78366	-0.369909	0.00537486	0.492439	3.71151e-11	27	70
EN400	Model AD	Additive SNP effects	ENSGALG00015027169	-2.7748	-16.8977	0.00552353	0.16897	0.000549397	14	52
EN400	Model AD	Additive SNP effects	ENSGALG00015009055	-2.7633	-7.76068	0.00572193	0.144011	0.00153932	9	24
EN400	Model AD	Additive SNP effects	ENSGALG00015017857	2.7594	0.818272	0.0057907	0.114496	0.00509904	23	105
EN400	Model AD	Additive SNP effects	ENSGALG00015002276	2.72908	0.281017	0.00635115	0.0826647	0.0183159	31	86
EN400	Model AD	Additive SNP effects	ENSGALG00015018675	-2.72474	-0.25745	0.0064353	0.141958	0.00167418	31	50
EN400	Model AD	Additive SNP effects	ENSGALG00015010131	2.70643	0.267806	0.00680111	0.0719809	0.0281523	31	93
EN400	Model AD	Additive SNP effects	ENSGALG00015019239	-2.68287	-0.319371	0.00729938	0.252106	1.49731e-05	44	82
EN400	Model AD	Additive SNP effects	ENSGALG00015009807	2.67589	1.24573	0.00745322	0.185006	0.00028037	16	25
EN400	Model AD	Additive SNP effects	ENSGALG00015007903	2.6306	1.48946	0.00852343	0.367524	5.4271e-08	19	85
EN400	Model AD	Additive SNP effects	ENSGALG00015022595	-2.62333	-1.64887	0.00870741	0.0655368	0.0365271	11	25
EN400	Model AD	Additive SNP effects	ENSGALG00015022997	-2.60038	-1.49215	0.00931215	0.286897	3.00282e-06	25	39
EN400	Model AD	Additive SNP effects	ENSGALG00015022459	-2.59007	-1.27361	0.00959562	0.118155	0.00439953	28	152
EN400	Model AD	Dominance SNP effects	ENSGALG00015005718	-3.01197	-0.144405	0.00259562	0.109712	0.00618241	6	8
EN400	Model AD	Dominance SNP effects	ENSGALG00015015909	2.98782	4.11149	0.00280976	0.106812	0.00694713	28	142
EN400	Model AD	Dominance SNP effects	ENSGALG00015023274	-2.88785	-13.083	0.00387879	0.0700716	0.030407	17	23
EN400	Model AD	Dominance SNP effects	ENSGALG00015028111	2.76699	4.16347	0.00565768	0.0704195	0.0299829	11	24
EN400	Model AD	Dominance SNP effects	ENSGALG00015027755	2.58414	0.23595	0.00976219	0.508094	1.3211e-11	81	99
EN500	Model A	Additive SNP effects	ENSGALG00015008881	3.65698	1.61494	0.000255203	0.0697493	0.0308053	13	29
EN500	Model A	Additive SNP effects	ENSGALG00015000183	3.49184	4.20118	0.000479706	0.103781	0.00784729	27	38
EN500	Model A	Additive SNP effects	ENSGALG00015008966	-3.47347	-1.26035	0.00051377	0.0782453	0.0218757	6	6
EN500	Model A	Additive SNP effects	ENSGALG00015027788	-3.42762	-2.55789	0.000608908	0.174512	0.000435884	19	94
EN500	Model A	Additive SNP effects	ENSGALG00015020490	3.33589	6.29504	0.000850283	0.10466	0.00757482	17	22
EN500	Model A	Additive SNP effects	ENSGALG00015012686	3.27051	218.287	0.00107355	0.127008	0.00307567	1	9
EN500	Model A	Additive SNP effects	ENSGALG00015009451	3.22804	1.8198	0.0012464	0.079944	0.0204315	10	20
EN500	Model A	Additive SNP effects	ENSGALG00015003322	-3.00731	-1.74539	0.00263569	0.159295	0.000820949	34	36
EN500	Model A	Additive SNP effects	ENSGALG00015015810	-2.99723	-0.449663	0.00272442	0.294422	2.10214e-06	29	46
EN500	Model A	Additive SNP effects	ENSGALG00015025757	2.96228	3.2411	0.00305371	0.142788	0.00161829	10	11
EN500	Model A	Additive SNP effects	ENSGALG00015027443	2.94911	1.39703	0.0031869	0.154784	0.000989019	55	60
EN500	Model A	Additive SNP effects	ENSGALG00015017218	2.93801	2.28814	0.0033033	0.221558	5.82782e-05	17	29
EN500	Model A	Additive SNP effects	ENSGALG00015008327	-2.87142	-2.51809	0.00408638	0.0581532	0.0493139	11	22
EN500	Model A	Additive SNP effects	ENSGALG00015018995	-2.87059	-1.16827	0.00409701	0.124025	0.0034706	39	43
EN500	Model A	Additive SNP effects	ENSGALG00015027797	-2.86086	-6.11683	0.00422488	0.121983	0.00376928	22	33
EN500	Model A	Additive SNP effects	ENSGALG00015017463	-2.85415	-2.09366	0.00431518	0.0637696	0.0392398	16	20
EN500	Model A	Additive SNP effects	ENSGALG00015022558	2.82099	0.5612	0.00478753	0.105543	0.00731094	17	28
EN500	Model A	Additive SNP effects	ENSGALG00015016852	-2.78597	-7.52361	0.00533682	0.11917	0.00422304	19	26
EN500	Model A	Additive SNP effects	ENSGALG00015000905	-2.77449	-2.97134	0.00552884	0.16489	0.000651028	14	78
EN500	Model A	Additive SNP effects	ENSGALG00015002122	-2.75693	-0.802575	0.00583463	0.178817	0.000363879	12	43
EN500	Model A	Additive SNP effects	ENSGALG00015014863	-2.73811	-0.51925	0.00617929	0.192656	0.000202722	43	72
EN500	Model A	Additive SNP effects	ENSGALG00015005647	2.73296	27.1817	0.00627674	0.0677495	0.033398	31	51
EN500	Model A	Additive SNP effects	ENSGALG00015019511	-2.71732	-1.56979	0.00658122	0.0702216	0.0302233	21	38
EN500	Model A	Additive SNP effects	ENSGALG00015014833	-2.71729	-1.39033	0.00658185	0.1025	0.00826151	27	35
EN500	Model A	Additive SNP effects	ENSGALG00015009064	-2.69513	-6.56098	0.00703614	0.0589566	0.047724	2	35
EN500	Model A	Additive SNP effects	ENSGALG00015000355	2.67883	1.8918	0.00738808	0.098429	0.00972869	15	23
EN500	Model A	Additive SNP effects	ENSGALG00015005644	2.67414	0.952911	0.00749207	0.0750112	0.0249161	9	40
EN500	Model A	Additive SNP effects	ENSGALG00015025619	-2.66562	-7.94644	0.00768471	0.0592444	0.0471672	8	12
EN500	Model A	Additive SNP effects	ENSGALG00015018284	2.66457	0.46548	0.0077086	0.391124	1.53198e-08	48	52
EN500	Model A	Additive SNP effects	ENSGALG00015009892	2.65878	4.16449	0.00784251	0.115886	0.0048213	35	37
EN500	Model A	Additive SNP effects	ENSGALG00015020725	2.61416	2.01404	0.00894467	0.193289	0.000197333	18	60
EN500	Model A	Additive SNP effects	ENSGALG00015025604	-2.6135	-1.64185	0.00896196	0.0790888	0.0211462	13	23
EN500	Model A	Additive SNP effects	ENSGALG00015026236	2.61101	0.898354	0.00902743	0.20228	0.000134372	50	78
EN500	Model A	Additive SNP effects	ENSGALG00015012232	-2.6109	-1.24888	0.00903046	0.129273	0.00280586	20	52
EN500	Model A	Additive SNP effects	ENSGALG00015009750	2.60087	4.74839	0.00929876	0.080819	0.0197256	22	80
EN500	Model A	Additive SNP effects	ENSGALG00015011189	-2.60056	-0.701376	0.00930713	0.250313	1.62376e-05	57	91
EN500	Model A	Additive SNP effects	ENSGALG00015010131	2.58801	0.41407	0.00965327	0.0719809	0.0281523	24	93
EN500	Model A	Additive SNP effects	ENSGALG00015000247	2.58092	0.706364	0.00985364	0.176935	0.000393804	29	30
EN500	Model AD	Additive SNP effects	ENSGALG00015003790	3.83509	36.3228	0.000125517	0.104199	0.00771649	48	70
EN500	Model AD	Additive SNP effects	ENSGALG00015008966	-3.52286	-1.46138	0.000426918	0.0782453	0.0218757	6	6
EN500	Model AD	Additive SNP effects	ENSGALG00015012686	3.40624	318.973	0.000658632	0.127008	0.00307567	1	9
EN500	Model AD	Additive SNP effects	ENSGALG00015009451	3.15643	2.4599	0.00159714	0.079944	0.0204315	10	20
EN500	Model AD	Additive SNP effects	ENSGALG00015019511	-3.11102	-2.81903	0.0018644	0.0702216	0.0302233	21	38
EN500	Model AD	Additive SNP effects	ENSGALG00015000183	3.08881	4.46568	0.0020096	0.103781	0.00784729	27	38
EN500	Model AD	Additive SNP effects	ENSGALG00015007711	3.07783	0.812722	0.00208516	0.119091	0.00423645	19	64
EN500	Model AD	Additive SNP effects	ENSGALG00015020490	3.02563	5.72303	0.00248112	0.10466	0.00757482	17	22
EN500	Model AD	Additive SNP effects	ENSGALG00015008881	2.95431	1.43832	0.0031337	0.0697493	0.0308053	13	29
EN500	Model AD	Additive SNP effects	ENSGALG00015025757	2.92024	3.27388	0.00349765	0.142788	0.00161829	10	11
EN500	Model AD	Additive SNP effects	ENSGALG00015023274	2.89177	21.8461	0.00383073	0.0700716	0.030407	18	23
EN500	Model AD	Additive SNP effects	ENSGALG00015008452	-2.87552	-0.725759	0.00403361	0.123923	0.00348498	31	87
EN500	Model AD	Additive SNP effects	ENSGALG00015000247	2.84895	0.900623	0.00438644	0.176935	0.000393804	29	30
EN500	Model AD	Additive SNP effects	ENSGALG00015022490	-2.83278	-1.0838	0.00461448	0.151314	0.00114089	46	54
EN500	Model AD	Additive SNP effects	ENSGALG00015002122	-2.82029	-0.81886	0.00479806	0.178817	0.000363879	12	43
EN500	Model AD	Additive SNP effects	ENSGALG00015027113	2.82022	0.243898	0.00479905	0.377151	3.25741e-08	51	54
EN500	Model AD	Additive SNP effects	ENSGALG00015026475	-2.80466	-7.38324	0.00503695	0.219334	6.4226e-05	34	35
EN500	Model AD	Additive SNP effects	ENSGALG00015001651	2.7844	274.481	0.00536274	0.252837	1.44862e-05	1	36
EN500	Model AD	Additive SNP effects	ENSGALG00015027755	-2.73915	-0.345212	0.00615978	0.508094	1.3211e-11	97	99
EN500	Model AD	Additive SNP effects	ENSGALG00015000355	2.70197	1.99545	0.00689295	0.098429	0.00972869	15	23
EN500	Model AD	Additive SNP effects	ENSGALG00015000216	-2.69342	-0.6505	0.00707238	0.0687138	0.0321212	24	30
EN500	Model AD	Additive SNP effects	ENSGALG00015007327	2.65357	3.68301	0.00796445	0.215974	7.43577e-05	19	19
EN500	Model AD	Additive SNP effects	ENSGALG00015025604	-2.64452	-1.96831	0.00818071	0.0790888	0.0211462	13	23
EN500	Model AD	Additive SNP effects	ENSGALG00015021093	2.63273	62.2195	0.00847009	0.0915542	0.0128194	13	18
EN500	Model AD	Additive SNP effects	ENSGALG00015026061	-2.62285	-0.645861	0.00871974	0.172375	0.000476633	42	50
EN500	Model AD	Additive SNP effects	ENSGALG00015028111	-2.60645	-6.68295	0.00914853	0.0704195	0.0299829	11	24
EN500	Model AD	Additive SNP effects	ENSGALG00015028179	2.6043	2.61692	0.00920632	0.186351	0.000264874	45	123
EN500	Model AD	Additive SNP effects	ENSGALG00015015810	-2.59966	-0.417658	0.0093315	0.294422	2.10214e-06	29	46
EN500	Model AD	Additive SNP effects	ENSGALG00015024086	-2.57906	-23.0581	0.00990698	0.116519	0.00469967	21	123
EN500	Model AD	Dominance SNP effects	ENSGALG00015003790	-3.81068	-37.4831	0.000138587	0.104199	0.00771649	48	70
EN500	Model AD	Dominance SNP effects	ENSGALG00015028111	3.1107	9.11111	0.00186642	0.0704195	0.0299829	11	24
EN500	Model AD	Dominance SNP effects	ENSGALG00015003832	3.00985	0.719263	0.00261374	0.0783213	0.021809	79	162
EN500	Model AD	Dominance SNP effects	ENSGALG00015025721	2.90888	4.04764	0.0036273	0.106561	0.00701779	11	52
EN600	Model A	Additive SNP effects	ENSGALG00015008446	-4.27891	-1.57338	1.87807e-05	0.19007	0.000226262	28	41
EN600	Model A	Additive SNP effects	ENSGALG00015019307	3.52426	1.2068	0.000424661	0.189152	0.000235249	34	73
EN600	Model A	Additive SNP effects	ENSGALG00015002910	3.49124	5.13495	0.000480777	0.0675224	0.0337063	18	102
EN600	Model A	Additive SNP effects	ENSGALG00015010131	3.28408	0.693183	0.00102315	0.0719809	0.0281523	24	93
EN600	Model A	Additive SNP effects	ENSGALG00015009997	-3.23961	-0.2071	0.00119693	0.357804	9.02029e-08	39	68
EN600	Model A	Additive SNP effects	ENSGALG00015028169	3.23235	10.5368	0.00122778	0.0595007	0.0466771	41	123
EN600	Model A	Additive SNP effects	ENSGALG00015009838	-3.13394	-0.758984	0.00172476	0.0682365	0.0327469	15	16
EN600	Model A	Additive SNP effects	ENSGALG00015011604	3.01166	0.865653	0.00259823	0.0705997	0.0297655	21	116
EN600	Model A	Additive SNP effects	ENSGALG00015015045	-3.00948	-1.27501	0.00261693	0.137503	0.00200793	43	108
EN600	Model A	Additive SNP effects	ENSGALG00015003409	2.88563	5.19728	0.00390631	0.145974	0.00142049	6	32
EN600	Model A	Additive SNP effects	ENSGALG00015012686	2.86488	255.346	0.00417163	0.127008	0.00307567	1	9
EN600	Model A	Additive SNP effects	ENSGALG00015013590	2.86088	7.40649	0.00422462	0.0742422	0.0256999	12	24
EN600	Model A	Additive SNP effects	ENSGALG00015025279	-2.81639	-21.1855	0.00485673	0.16196	0.000735182	33	99
EN600	Model A	Additive SNP effects	ENSGALG00015009892	2.815	5.83804	0.00487765	0.115886	0.0048213	35	37
EN600	Model A	Additive SNP effects	ENSGALG00015002990	-2.79974	-1.39773	0.00511436	0.0995233	0.00931056	23	26
EN600	Model A	Additive SNP effects	ENSGALG00015009798	-2.76341	-16.207	0.00572008	0.169707	0.000532774	7	11
EN600	Model A	Additive SNP effects	ENSGALG00015009942	2.76205	1.63384	0.00574388	0.229865	4.04523e-05	31	41
EN600	Model A	Additive SNP effects	ENSGALG00015002933	2.75845	1.88952	0.00580762	0.075864	0.0240752	17	18
EN600	Model A	Additive SNP effects	ENSGALG00015007634	-2.75074	-2.98225	0.00594611	0.0818025	0.0189614	14	39
EN600	Model A	Additive SNP effects	ENSGALG00015028173	2.7492	1.74171	0.00597411	0.0692731	0.0314035	111	115
EN600	Model A	Additive SNP effects	ENSGALG00015002794	2.73408	6.50831	0.00625544	0.0889818	0.0142133	5	5
EN600	Model A	Additive SNP effects	ENSGALG00015010483	-2.71475	-1.05052	0.0066326	0.10455	0.00760863	27	46
EN600	Model A	Additive SNP effects	ENSGALG00015018613	-2.69978	-2.6279	0.00693853	0.0600315	0.0456786	8	33
EN600	Model A	Additive SNP effects	ENSGALG00015015283	-2.69377	-3.34812	0.00706492	0.0939575	0.0116409	7	43
EN600	Model A	Additive SNP effects	ENSGALG00015014279	-2.6633	-9.35443	0.0077379	0.0862087	0.0158865	29	68
EN600	Model A	Additive SNP effects	ENSGALG00015003019	2.65775	0.742887	0.00786632	0.232836	3.54718e-05	25	25
EN600	Model A	Additive SNP effects	ENSGALG00015000247	2.65162	0.978278	0.00801069	0.176935	0.000393804	29	30
EN600	Model A	Additive SNP effects	ENSGALG00015027384	-2.64985	-2.78689	0.00805282	0.0880912	0.0147305	51	62
EN600	Model A	Additive SNP effects	ENSGALG00015005754	2.6338	7.18352	0.00844342	0.122669	0.00366618	5	113
EN600	Model A	Additive SNP effects	ENSGALG00015008442	-2.62665	-0.619006	0.00862295	0.184153	0.000290648	47	69
EN600	Model A	Additive SNP effects	ENSGALG00015014856	-2.6252	-23.503	0.00865983	0.383237	2.3498e-08	18	34
EN600	Model A	Additive SNP effects	ENSGALG00015026329	-2.61718	-18.0782	0.00886589	0.162074	0.000731727	11	170
EN600	Model A	Additive SNP effects	ENSGALG00015011725	2.59109	1.11148	0.0095672	0.127626	0.00299962	25	38
EN600	Model A	Additive SNP effects	ENSGALG00015026236	2.5874	1.19507	0.00967031	0.20228	0.000134372	50	78
EN600	Model AD	Additive SNP effects	ENSGALG00015008446	-3.55652	-1.72561	0.000375803	0.19007	0.000226262	28	41
EN600	Model AD	Additive SNP effects	ENSGALG00015000247	3.19894	1.38793	0.00137933	0.176935	0.000393804	29	30
EN600	Model AD	Additive SNP effects	ENSGALG00015009838	-3.13489	-0.885243	0.00171917	0.0682365	0.0327469	15	16
EN600	Model AD	Additive SNP effects	ENSGALG00015012686	3.10666	372.834	0.00189216	0.127008	0.00307567	1	9
EN600	Model AD	Additive SNP effects	ENSGALG00015023860	3.03459	3.25967	0.00240862	0.117032	0.00460356	9	56
EN600	Model AD	Additive SNP effects	ENSGALG00015006551	-3.03068	-2.44777	0.00244006	0.204022	0.000124688	95	96
EN600	Model AD	Additive SNP effects	ENSGALG00015017971	3.01568	3.6225	0.00256408	0.421999	2.72492e-09	22	39
EN600	Model AD	Additive SNP effects	ENSGALG00015016035	-3.00982	-1.78404	0.00261405	0.213683	8.21408e-05	26	28
EN600	Model AD	Additive SNP effects	ENSGALG00015015045	-2.96352	-1.38165	0.00304145	0.137503	0.00200793	43	108
EN600	Model AD	Additive SNP effects	ENSGALG00015003790	2.91882	31.1809	0.00351357	0.104199	0.00771649	48	70
EN600	Model AD	Additive SNP effects	ENSGALG00015025686	2.86625	0.831836	0.00415362	0.249888	1.65515e-05	16	22
EN600	Model AD	Additive SNP effects	ENSGALG00015002990	-2.81625	-1.55644	0.00485879	0.0995233	0.00931056	23	26
EN600	Model AD	Additive SNP effects	ENSGALG00015009997	-2.81474	-0.208975	0.00488174	0.357804	9.02029e-08	39	68
EN600	Model AD	Additive SNP effects	ENSGALG00015021193	-2.76539	-3.24962	0.00568552	0.109806	0.00615918	14	25
EN600	Model AD	Additive SNP effects	ENSGALG00015002910	2.7434	4.41263	0.00608075	0.0675224	0.0337063	18	102
EN600	Model AD	Additive SNP effects	ENSGALG00015010131	2.72845	0.709641	0.00636324	0.0719809	0.0281523	24	93
EN600	Model AD	Additive SNP effects	ENSGALG00015019307	2.69185	1.14209	0.0071056	0.189152	0.000235249	34	73
EN600	Model AD	Additive SNP effects	ENSGALG00015007634	-2.68754	-3.39401	0.00719812	0.0818025	0.0189614	14	39
EN600	Model AD	Additive SNP effects	ENSGALG00015018187	-2.65557	-1.44696	0.00791738	0.128117	0.00294055	25	30
EN600	Model AD	Additive SNP effects	ENSGALG00015002794	2.63234	6.40236	0.00847994	0.0889818	0.0142133	5	5
EN600	Model AD	Additive SNP effects	ENSGALG00015000376	2.63202	3.48276	0.00848799	0.25339	1.41279e-05	21	95
EN600	Model AD	Additive SNP effects	ENSGALG00015025646	2.62671	2.59203	0.00862154	0.164214	0.000669583	19	89
EN600	Model AD	Additive SNP effects	ENSGALG00015018284	2.58977	0.698118	0.00960412	0.391124	1.53198e-08	48	52
EN600	Model AD	Additive SNP effects	ENSGALG00015003019	2.5772	0.739867	0.00996037	0.232836	3.54718e-05	25	25
EN600	Model AD	Dominance SNP effects	ENSGALG00015003393	-2.97213	-11.3027	0.00295744	0.114089	0.00518337	5	150
EN600	Model AD	Dominance SNP effects	ENSGALG00015013564	-2.88441	-2.49954	0.00392149	0.0814987	0.0191942	22	151
EN600	Model AD	Dominance SNP effects	ENSGALG00015009064	-2.61742	-12.1663	0.00885971	0.0589566	0.047724	1	35
EN700	Model A	Additive SNP effects	ENSGALG00015009892	3.67285	7.78261	0.000239857	0.115886	0.0048213	35	37
EN700	Model A	Additive SNP effects	ENSGALG00015009997	-3.62671	-0.236043	0.000287052	0.357804	9.02029e-08	39	68
EN700	Model A	Additive SNP effects	ENSGALG00015008322	-3.48156	-1.24049	0.000498496	0.113923	0.00521828	27	80
EN700	Model A	Additive SNP effects	ENSGALG00015014856	-3.32253	-30.476	0.000892066	0.383237	2.3498e-08	18	34
EN700	Model A	Additive SNP effects	ENSGALG00015014863	-3.2394	-0.818029	0.00119783	0.192656	0.000202722	43	72
EN700	Model A	Additive SNP effects	ENSGALG00015000191	3.14943	14.8664	0.00163591	0.139971	0.00181569	7	36
EN700	Model A	Additive SNP effects	ENSGALG00015013125	3.1374	0.993112	0.00170456	0.163279	0.000696057	59	80
EN700	Model A	Additive SNP effects	ENSGALG00015017363	-3.05806	-1.28819	0.00222778	0.180302	0.000341858	90	98
EN700	Model A	Additive SNP effects	ENSGALG00015014827	-2.96763	-1.5141	0.00300101	0.280774	4.00376e-06	40	61
EN700	Model A	Additive SNP effects	ENSGALG00015027761	-2.96701	-2.27056	0.00300711	0.0717491	0.0284167	11	22
EN700	Model A	Additive SNP effects	ENSGALG00015006001	2.94888	68.9464	0.00318929	0.0896788	0.0138213	6	21
EN700	Model A	Additive SNP effects	ENSGALG00015007810	-2.91898	-1.53156	0.00351178	0.154949	0.000982315	45	47
EN700	Model A	Additive SNP effects	ENSGALG00015021864	-2.9184	-0.226201	0.00351838	0.11876	0.00429339	6	7
EN700	Model A	Additive SNP effects	ENSGALG00015012002	-2.86664	-48.7326	0.00414854	0.0812952	0.0193517	8	19
EN700	Model A	Additive SNP effects	ENSGALG00015006755	-2.86459	-2.35304	0.0041755	0.0705616	0.0298113	5	37
EN700	Model A	Additive SNP effects	ENSGALG00015026061	-2.84746	-0.932516	0.00440698	0.172375	0.000476633	42	50
EN700	Model A	Additive SNP effects	ENSGALG00015018252	2.8472	2.59545	0.00441051	0.105855	0.00721986	13	26
EN700	Model A	Additive SNP effects	ENSGALG00015010782	2.82604	1.58541	0.00471278	0.0693713	0.0312792	35	60
EN700	Model A	Additive SNP effects	ENSGALG00015000970	-2.79352	-6.05572	0.00521374	0.0941077	0.011571	21	71
EN700	Model A	Additive SNP effects	ENSGALG00015011604	2.78341	0.835174	0.00537905	0.0705997	0.0297655	21	116
EN700	Model A	Additive SNP effects	ENSGALG00015024441	2.7691	0.938093	0.00562108	0.0617126	0.0426587	11	13
EN700	Model A	Additive SNP effects	ENSGALG00015000007	2.64765	3.72482	0.00810531	0.216652	7.21959e-05	7	13
EN700	Model A	Additive SNP effects	ENSGALG00015002816	2.62883	1.98592	0.00856802	0.229385	4.13187e-05	40	66
EN700	Model A	Additive SNP effects	ENSGALG00015007790	-2.62792	-1.69728	0.00859082	0.202823	0.000131277	64	69
EN700	Model A	Additive SNP effects	ENSGALG00015012236	2.62128	2.63807	0.00876	0.321788	5.58018e-07	42	69
EN700	Model A	Additive SNP effects	ENSGALG00015011823	-2.61709	-0.437112	0.00886826	0.188028	0.000246725	44	78
EN700	Model A	Additive SNP effects	ENSGALG00015024750	-2.61603	-1.63807	0.00889576	0.167683	0.000579657	21	41
EN700	Model A	Additive SNP effects	ENSGALG00015009649	2.59588	0.819094	0.00943502	0.0939624	0.0116386	15	16
EN700	Model A	Additive SNP effects	ENSGALG00015017925	2.58369	5.54671	0.00977498	0.138487	0.00192902	9	28
EN700	Model AD	Additive SNP effects	ENSGALG00015009892	3.74711	9.05228	0.000178882	0.115886	0.0048213	35	37
EN700	Model AD	Additive SNP effects	ENSGALG00015009997	-3.23867	-0.241008	0.00120087	0.357804	9.02029e-08	39	68
EN700	Model AD	Additive SNP effects	ENSGALG00015014863	-3.13342	-0.912302	0.00172785	0.192656	0.000202722	43	72
EN700	Model AD	Additive SNP effects	ENSGALG00015018252	3.07024	2.75394	0.00213889	0.105855	0.00721986	13	26
EN700	Model AD	Additive SNP effects	ENSGALG00015013125	2.99136	1.07333	0.00277736	0.163279	0.000696057	59	80
EN700	Model AD	Additive SNP effects	ENSGALG00015014856	-2.95084	-34.3151	0.0031691	0.383237	2.3498e-08	18	34
EN700	Model AD	Additive SNP effects	ENSGALG00015017971	2.85812	3.61248	0.00426154	0.421999	2.72492e-09	22	39
EN700	Model AD	Additive SNP effects	ENSGALG00015025088	2.84232	1.15555	0.0044786	0.155475	0.000961252	15	44
EN700	Model AD	Additive SNP effects	ENSGALG00015026475	-2.83627	-8.99209	0.00456443	0.219334	6.4226e-05	34	35
EN700	Model AD	Additive SNP effects	ENSGALG00015012002	-2.77256	-57.0616	0.00556173	0.0812952	0.0193517	8	19
EN700	Model AD	Additive SNP effects	ENSGALG00015010878	2.76281	12.7385	0.00573064	0.324716	4.82806e-07	21	74
EN700	Model AD	Additive SNP effects	ENSGALG00015017363	-2.75441	-1.27714	0.00587975	0.180302	0.000341858	90	98
EN700	Model AD	Additive SNP effects	ENSGALG00015005632	-2.75326	-11.5215	0.00590044	0.199369	0.000152231	2	71
EN700	Model AD	Additive SNP effects	ENSGALG00015026061	-2.71506	-0.903717	0.00662635	0.172375	0.000476633	42	50
EN700	Model AD	Additive SNP effects	ENSGALG00015020945	-2.67705	-6.50912	0.00742746	0.0721273	0.0279865	16	86
EN700	Model AD	Additive SNP effects	ENSGALG00015017080	2.67702	13.6475	0.00742809	0.102408	0.0082923	39	45
EN700	Model AD	Additive SNP effects	ENSGALG00015008322	-2.66013	-1.03829	0.00781097	0.113923	0.00521828	27	80
EN700	Model AD	Additive SNP effects	ENSGALG00015021804	-2.65052	-2.32548	0.00803668	0.155042	0.000978538	39	69
EN700	Model AD	Additive SNP effects	ENSGALG00015008604	2.59323	14.5464	0.00950794	0.0648051	0.0376263	16	28
EN700	Model AD	Additive SNP effects	ENSGALG00015006755	-2.59285	-2.39532	0.00951843	0.0705616	0.0298113	5	37
EN700	Model AD	Additive SNP effects	ENSGALG00015027761	-2.5877	-2.07487	0.00966197	0.0717491	0.0284167	11	22
EN700	Model AD	Dominance SNP effects	ENSGALG00015009969	2.63114	0.285895	0.00850988	0.147218	0.00134984	8	10
EN300_500	Model A	Additive SNP effects	ENSGALG00015016852	-3.48178	-13.0086	0.000498083	0.11917	0.00422304	19	26
EN300_500	Model A	Additive SNP effects	ENSGALG00015014833	-3.43317	-2.42359	0.000596569	0.1025	0.00826151	27	35
EN300_500	Model A	Additive SNP effects	ENSGALG00015020490	3.32253	8.67754	0.000892059	0.10466	0.00757482	17	22
EN300_500	Model A	Additive SNP effects	ENSGALG00015027788	-3.13752	-3.25074	0.00170382	0.174512	0.000435884	19	94
EN300_500	Model A	Additive SNP effects	ENSGALG00015000247	3.08085	1.17544	0.00206413	0.176935	0.000393804	29	30
EN300_500	Model A	Additive SNP effects	ENSGALG00015007327	3.07345	4.01698	0.002116	0.215974	7.43577e-05	19	19
EN300_500	Model A	Additive SNP effects	ENSGALG00015012719	-3.04318	-0.762906	0.00234089	0.28833	2.80644e-06	86	106
EN300_500	Model A	Additive SNP effects	ENSGALG00015017218	2.99314	3.23167	0.00276127	0.221558	5.82782e-05	17	29
EN300_500	Model A	Additive SNP effects	ENSGALG00015008881	2.98935	1.82124	0.00279568	0.0697493	0.0308053	13	29
EN300_500	Model A	Additive SNP effects	ENSGALG00015026081	2.91226	2.60739	0.00358822	0.0811779	0.0194432	20	23
EN300_500	Model A	Additive SNP effects	ENSGALG00015014863	-2.88547	-0.759787	0.00390833	0.192656	0.000202722	43	72
EN300_500	Model A	Additive SNP effects	ENSGALG00015003280	-2.88023	-1.00353	0.00397391	0.366135	5.83829e-08	43	74
EN300_500	Model A	Additive SNP effects	ENSGALG00015012686	2.87051	267.529	0.00409815	0.127008	0.00307567	1	9
EN300_500	Model A	Additive SNP effects	ENSGALG00015018284	2.85555	0.688226	0.00429619	0.391124	1.53198e-08	48	52
EN300_500	Model A	Additive SNP effects	ENSGALG00015022543	-2.83433	-1.11788	0.00459223	0.0607879	0.0442937	26	103
EN300_500	Model A	Additive SNP effects	ENSGALG00015014827	-2.8212	-1.48069	0.00478436	0.280774	4.00376e-06	40	61
EN300_500	Model A	Additive SNP effects	ENSGALG00015022558	2.81141	0.772271	0.00493252	0.105543	0.00731094	17	28
EN300_500	Model A	Additive SNP effects	ENSGALG00015009451	2.80611	2.19944	0.00501435	0.079944	0.0204315	10	20
EN300_500	Model A	Additive SNP effects	ENSGALG00015002757	-2.77877	-46.2648	0.00545644	0.0598585	0.0460017	1	22
EN300_500	Model A	Additive SNP effects	ENSGALG00015011604	2.73627	0.809518	0.00621392	0.0705997	0.0297655	21	116
EN300_500	Model A	Additive SNP effects	ENSGALG00015003322	-2.73351	-2.20416	0.00626625	0.159295	0.000820949	34	36
EN300_500	Model A	Additive SNP effects	ENSGALG00015025619	-2.69993	-11.1579	0.00693547	0.0592444	0.0471672	8	12
EN300_500	Model A	Additive SNP effects	ENSGALG00015018675	-2.69575	-0.401853	0.00702295	0.141958	0.00167418	31	50
EN300_500	Model A	Additive SNP effects	ENSGALG00015002991	-2.68528	-1.51506	0.00724683	0.0770774	0.0229279	24	25
EN300_500	Model A	Additive SNP effects	ENSGALG00015010365	2.67419	3.90367	0.0074909	0.0823331	0.0185615	12	18
EN300_500	Model A	Additive SNP effects	ENSGALG00015012002	-2.64907	-46.216	0.00807129	0.0812952	0.0193517	8	19
EN300_500	Model A	Additive SNP effects	ENSGALG00015002122	-2.64798	-1.06831	0.00809741	0.178817	0.000363879	12	43
EN300_500	Model A	Additive SNP effects	ENSGALG00015028111	-2.64645	-5.86488	0.00813425	0.0704195	0.0299829	11	24
EN300_500	Model A	Additive SNP effects	ENSGALG00015026061	-2.64586	-0.876804	0.00814831	0.172375	0.000476633	42	50
EN300_500	Model A	Additive SNP effects	ENSGALG00015014661	-2.6408	-3.7273	0.0082711	0.0650964	0.0371847	11	36
EN300_500	Model A	Additive SNP effects	ENSGALG00015009750	2.63482	6.68112	0.0084183	0.080819	0.0197256	22	80
EN300_500	Model A	Additive SNP effects	ENSGALG00015015663	2.62438	0.600479	0.00868065	0.0967632	0.0104014	5	30
EN300_500	Model A	Additive SNP effects	ENSGALG00015008327	-2.62225	-3.17762	0.00873522	0.0581532	0.0493139	11	22
EN300_500	Model A	Additive SNP effects	ENSGALG00015011066	-2.61895	-3.42997	0.00882005	0.0832418	0.0178962	41	41
EN300_500	Model A	Additive SNP effects	ENSGALG00015008705	-2.6126	-0.498019	0.00898573	0.0835542	0.0176731	20	169
EN300_500	Model A	Additive SNP effects	ENSGALG00015022459	-2.59801	-2.84933	0.00937658	0.118155	0.00439953	28	152
EN300_500	Model A	Additive SNP effects	ENSGALG00015013590	2.59648	6.80777	0.00941846	0.0742422	0.0256999	13	24
EN300_500	Model A	Additive SNP effects	ENSGALG00015021544	-2.57838	-0.2422	0.00992651	0.657691	8.91444e-17	46	97
EN300_500	Model AD	Additive SNP effects	ENSGALG00015028111	-3.76609	-12.9213	0.000165824	0.0704195	0.0299829	11	24
EN300_500	Model AD	Additive SNP effects	ENSGALG00015020490	3.34469	8.88366	0.000823732	0.10466	0.00757482	17	22
EN300_500	Model AD	Additive SNP effects	ENSGALG00015000247	3.15738	1.40384	0.00159193	0.176935	0.000393804	29	30
EN300_500	Model AD	Additive SNP effects	ENSGALG00015005754	3.15559	11.8974	0.00160176	0.122669	0.00366618	5	113
EN300_500	Model AD	Additive SNP effects	ENSGALG00015007327	3.00574	5.79879	0.00264935	0.215974	7.43577e-05	19	19
EN300_500	Model AD	Additive SNP effects	ENSGALG00015002122	-2.95146	-1.21796	0.0031628	0.178817	0.000363879	12	43
EN300_500	Model AD	Additive SNP effects	ENSGALG00015026081	2.9352	2.67522	0.00333328	0.0811779	0.0194432	20	23
EN300_500	Model AD	Additive SNP effects	ENSGALG00015018675	-2.91057	-0.735258	0.00360767	0.141958	0.00167418	31	50
EN300_500	Model AD	Additive SNP effects	ENSGALG00015021544	-2.90901	-0.375809	0.00362575	0.657691	8.91444e-17	46	97
EN300_500	Model AD	Additive SNP effects	ENSGALG00015014833	-2.8896	-2.24071	0.00385734	0.1025	0.00826151	27	35
EN300_500	Model AD	Additive SNP effects	ENSGALG00015014274	-2.8258	-4.42895	0.0047162	0.0892289	0.0140731	17	81
EN300_500	Model AD	Additive SNP effects	ENSGALG00015012869	-2.76322	-3.27144	0.00572333	0.126577	0.00312992	25	92
EN300_500	Model AD	Additive SNP effects	ENSGALG00015003280	-2.74637	-1.04878	0.00602581	0.366135	5.83829e-08	43	74
EN300_500	Model AD	Additive SNP effects	ENSGALG00015011664	-2.73582	-14.9235	0.00622247	0.201017	0.000141859	11	30
EN300_500	Model AD	Additive SNP effects	ENSGALG00015008705	-2.73413	-0.699777	0.00625451	0.0835542	0.0176731	20	169
EN300_500	Model AD	Additive SNP effects	ENSGALG00015018066	2.70837	2.09998	0.0067614	0.237541	2.87847e-05	24	33
EN300_500	Model AD	Additive SNP effects	ENSGALG00015026061	-2.69876	-0.939372	0.00695991	0.172375	0.000476633	42	50
EN300_500	Model AD	Additive SNP effects	ENSGALG00015022289	-2.68508	-0.854947	0.00725115	0.209213	9.96863e-05	184	184
EN300_500	Model AD	Additive SNP effects	ENSGALG00015008881	2.68354	1.81885	0.00728483	0.0697493	0.0308053	13	29
EN300_500	Model AD	Additive SNP effects	ENSGALG00015012719	-2.62907	-0.892532	0.00856194	0.28833	2.80644e-06	86	106
EN300_500	Model AD	Additive SNP effects	ENSGALG00015025604	-2.61508	-2.72778	0.00892077	0.0790888	0.0211462	13	23
EN300_500	Model AD	Additive SNP effects	ENSGALG00015002990	-2.60944	-1.47888	0.00906894	0.0995233	0.00931056	23	26
EN300_500	Model AD	Additive SNP effects	ENSGALG00015001249	-2.60851	-3.14605	0.00909372	0.0661948	0.0355665	23	24
EN300_500	Model AD	Additive SNP effects	ENSGALG00015026051	-2.60757	-0.950174	0.00911884	0.213646	8.22728e-05	32	42
EN300_500	Model AD	Additive SNP effects	ENSGALG00015021403	-2.58332	-9.11375	0.00978555	0.0942705	0.0114956	25	80
EN300_500	Model AD	Additive SNP effects	ENSGALG00015023781	-2.57659	-4.39265	0.00997805	0.0885707	0.0144497	3	19
EN300_500	Model AD	Dominance SNP effects	ENSGALG00015005718	-3.20582	-0.416575	0.0013468	0.109712	0.00618241	6	8
EN300_500	Model AD	Dominance SNP effects	ENSGALG00015028111	3.17394	12.6856	0.00150384	0.0704195	0.0299829	11	24
EN300_500	Model AD	Dominance SNP effects	ENSGALG00015025721	2.95796	5.6914	0.00309679	0.106561	0.00701779	11	52
EN300_500	Model AD	Dominance SNP effects	ENSGALG00015024376	-2.93259	-622.257	0.00336144	0.200237	0.000146679	1	30
EN300_500	Model AD	Dominance SNP effects	ENSGALG00015009064	-2.70456	-12.0989	0.00683953	0.0589566	0.047724	2	35
EN300_500	Model AD	Dominance SNP effects	ENSGALG00015003832	2.66225	0.884691	0.00776201	0.0783213	0.021809	79	162
EN300_500	Model AD	Dominance SNP effects	ENSGALG00015017074	2.65293	2.89919	0.0079797	0.0785294	0.0216272	6	18
EN500_700	Model A	Additive SNP effects	ENSGALG00015009997	-3.80128	-0.439797	0.00014395	0.357804	9.02029e-08	39	68
EN500_700	Model A	Additive SNP effects	ENSGALG00015009892	3.51794	13.2034	0.000434904	0.115886	0.0048213	35	37
EN500_700	Model A	Additive SNP effects	ENSGALG00015011604	3.41206	1.80095	0.000644735	0.0705997	0.0297655	21	116
EN500_700	Model A	Additive SNP effects	ENSGALG00015008446	-3.37684	-2.28889	0.000733244	0.19007	0.000226262	28	41
EN500_700	Model A	Additive SNP effects	ENSGALG00015014856	-3.27753	-53.3226	0.00104719	0.383237	2.3498e-08	18	34
EN500_700	Model A	Additive SNP effects	ENSGALG00015002910	3.21808	8.49573	0.00129052	0.0675224	0.0337063	18	102
EN500_700	Model A	Additive SNP effects	ENSGALG00015012002	-3.12457	-94.8932	0.00178062	0.0812952	0.0193517	8	19
EN500_700	Model A	Additive SNP effects	ENSGALG00015008322	-3.1167	-1.97088	0.0018289	0.113923	0.00521828	27	80
EN500_700	Model A	Additive SNP effects	ENSGALG00015028169	3.09647	18.1248	0.0019584	0.0595007	0.0466771	41	123
EN500_700	Model A	Additive SNP effects	ENSGALG00015000191	3.01317	25.2001	0.00258532	0.139971	0.00181569	7	36
EN500_700	Model A	Additive SNP effects	ENSGALG00015010131	2.98444	1.14194	0.00284093	0.0719809	0.0281523	24	93
EN500_700	Model A	Additive SNP effects	ENSGALG00015013590	2.90998	13.5154	0.00361457	0.0742422	0.0256999	12	24
EN500_700	Model A	Additive SNP effects	ENSGALG00015015045	-2.87006	-2.17507	0.00410391	0.137503	0.00200793	43	108
EN500_700	Model A	Additive SNP effects	ENSGALG00015014863	-2.86449	-1.28637	0.0041768	0.192656	0.000202722	43	72
EN500_700	Model A	Additive SNP effects	ENSGALG00015009798	-2.8498	-30.0735	0.00437474	0.169707	0.000532774	7	11
EN500_700	Model A	Additive SNP effects	ENSGALG00015028173	2.83495	3.24336	0.00458327	0.0692731	0.0314035	111	115
EN500_700	Model A	Additive SNP effects	ENSGALG00015015283	-2.81741	-6.39344	0.00484125	0.0939575	0.0116409	7	43
EN500_700	Model A	Additive SNP effects	ENSGALG00015010782	2.79134	2.79233	0.0052491	0.0693713	0.0312792	35	60
EN500_700	Model A	Additive SNP effects	ENSGALG00015025279	-2.76622	-37.3286	0.00567105	0.16196	0.000735182	33	99
EN500_700	Model A	Additive SNP effects	ENSGALG00015026061	-2.76486	-1.60616	0.00569468	0.172375	0.000476633	42	50
EN500_700	Model A	Additive SNP effects	ENSGALG00015012236	2.72027	4.83678	0.0065228	0.321788	5.58018e-07	42	69
EN500_700	Model A	Additive SNP effects	ENSGALG00015013125	2.71127	1.52342	0.00670252	0.163279	0.000696057	59	80
EN500_700	Model A	Additive SNP effects	ENSGALG00015018284	2.69165	1.13523	0.00710991	0.391124	1.53198e-08	48	52
EN500_700	Model A	Additive SNP effects	ENSGALG00015024680	2.66686	136.336	0.00765641	0.0647026	0.0377829	7	25
EN500_700	Model A	Additive SNP effects	ENSGALG00015007790	-2.65337	-3.05418	0.00796929	0.202823	0.000131277	64	69
EN500_700	Model A	Additive SNP effects	ENSGALG00015008442	-2.65255	-1.12828	0.00798866	0.184153	0.000290648	47	69
EN500_700	Model A	Additive SNP effects	ENSGALG00015002449	2.61672	4.83838	0.00887799	0.210907	9.26457e-05	35	60
EN500_700	Model A	Additive SNP effects	ENSGALG00015017971	2.60482	4.31755	0.00919216	0.421999	2.72492e-09	22	39
EN500_700	Model A	Additive SNP effects	ENSGALG00015011823	-2.60283	-0.768678	0.00924574	0.188028	0.000246725	44	78
EN500_700	Model A	Additive SNP effects	ENSGALG00015002794	2.59221	11.1776	0.00953629	0.0889818	0.0142133	5	5
EN500_700	Model AD	Additive SNP effects	ENSGALG00015009892	3.4287	14.7026	0.000606481	0.115886	0.0048213	35	37
EN500_700	Model AD	Additive SNP effects	ENSGALG00015009997	-3.33628	-0.446056	0.00084908	0.357804	9.02029e-08	39	68
EN500_700	Model AD	Additive SNP effects	ENSGALG00015017971	3.22136	7.13843	0.00127585	0.421999	2.72492e-09	22	39
EN500_700	Model AD	Additive SNP effects	ENSGALG00015000247	3.19465	2.48712	0.0014	0.176935	0.000393804	29	30
EN500_700	Model AD	Additive SNP effects	ENSGALG00015020945	-3.05939	-12.8474	0.0022179	0.0721273	0.0279865	16	86
EN500_700	Model AD	Additive SNP effects	ENSGALG00015008446	-3.0276	-2.77125	0.00246504	0.19007	0.000226262	28	41
EN500_700	Model AD	Additive SNP effects	ENSGALG00015014856	-2.9319	-60.3063	0.00336891	0.383237	2.3498e-08	18	34
EN500_700	Model AD	Additive SNP effects	ENSGALG00015009838	-2.86749	-1.43691	0.00413739	0.0682365	0.0327469	15	16
EN500_700	Model AD	Additive SNP effects	ENSGALG00015010131	2.86025	1.30517	0.00423308	0.0719809	0.0281523	24	93
EN500_700	Model AD	Additive SNP effects	ENSGALG00015016035	-2.84232	-3.02313	0.00447867	0.213683	8.21408e-05	26	28
EN500_700	Model AD	Additive SNP effects	ENSGALG00015015045	-2.80237	-2.32165	0.00507279	0.137503	0.00200793	43	108
EN500_700	Model AD	Additive SNP effects	ENSGALG00015018252	2.73567	4.56571	0.00622529	0.105855	0.00721986	13	26
EN500_700	Model AD	Additive SNP effects	ENSGALG00015014863	-2.68227	-1.38762	0.00731243	0.192656	0.000202722	43	72
EN500_700	Model AD	Additive SNP effects	ENSGALG00015003790	2.67135	107.286	0.00755469	0.104199	0.00771649	32	70
EN500_700	Model AD	Additive SNP effects	ENSGALG00015012002	-2.619	-94.8463	0.00881879	0.0812952	0.0193517	8	19
EN500_700	Model AD	Additive SNP effects	ENSGALG00015002794	2.6019	11.3984	0.00927102	0.0889818	0.0142133	5	5
EN500_700	Model AD	Additive SNP effects	ENSGALG00015026061	-2.59183	-1.55301	0.00954681	0.172375	0.000476633	42	50
EN500_700	Model AD	Dominance SNP effects	ENSGALG00015009064	-2.9472	-24.5682	0.00320667	0.0589566	0.047724	1	35
EN500_700	Model AD	Dominance SNP effects	ENSGALG00015013564	-2.76107	-4.24447	0.00576122	0.0814987	0.0191942	22	151

## Sheet: Table S4
Table S4 MR analyze for candidate genes identified by TWAS
Trait	Model	SNP type	Gene	Variable	beta	beta_CI_lower	beta_CI_upper	CI_significance	variablea: variables including the gene's effect and the heterogeneity effects. The significance of "expression" is the primary result of MR-JTI, indicating the significance of the causality between the gene expression and trait.
CEN200	Model A	Additive SNP effects	ENSGALG00015001963	expression	-0.778677	-0.936104	-0.61573	sig	betab: Point estimate of the effect size
CEN200	Model A	Additive SNP effects	ENSGALG00015002615	expression	-0.597186	-0.849819	-0.269676	sig	beta_CI_lowerc: Bonferroni adjusted confidence interval (CI), lower
CEN200	Model A	Additive SNP effects	ENSGALG00015002990	expression	-0.413935	-0.612512	-0.195528	sig	beta_CI_upperd: Bonferroni adjusted CI, upper
CEN200	Model A	Additive SNP effects	ENSGALG00015004748	expression	-0.863319	-0.99981	-0.718795	sig	CI_significancee: significant if the CI does not overlap the null hypothesis (i.e. 0).
CEN200	Model A	Additive SNP effects	ENSGALG00015011266	expression	0.440279	0.251588	0.604452	sig
CEN200	Model A	Additive SNP effects	ENSGALG00015012170	expression	-0.242345	-0.472176	-0.0279922	sig
CEN200	Model A	Additive SNP effects	ENSGALG00015012337	expression	0.593881	0.35053	0.70544	sig
CEN200	Model A	Additive SNP effects	ENSGALG00015012805	expression	-0.696207	-0.7713	-0.483606	sig
CEN200	Model A	Additive SNP effects	ENSGALG00015013254	expression	0.58937	0.3721	0.691261	sig
CEN200	Model A	Additive SNP effects	ENSGALG00015013448	expression	0.65582	0.453259	0.864024	sig
CEN200	Model A	Additive SNP effects	ENSGALG00015014682	expression	0.3646	0.119463	0.615975	sig
CEN200	Model A	Additive SNP effects	ENSGALG00015015342	expression	0.729556	0.486784	0.82607	sig
CEN200	Model A	Additive SNP effects	ENSGALG00015016305	expression	-0.563106	-0.845202	-0.34816	sig
CEN200	Model A	Additive SNP effects	ENSGALG00015018070	expression	-0.381329	-0.546696	-0.237041	sig
CEN200	Model A	Additive SNP effects	ENSGALG00015023102	expression	0.376591	0.127098	0.783788	sig
CEN200	Model A	Additive SNP effects	ENSGALG00015023123	expression	0.528808	0.252825	0.732963	sig
CEN200	Model A	Additive SNP effects	ENSGALG00015024031	expression	0.523357	0.301014	0.689127	sig
CEN200	Model A	Additive SNP effects	ENSGALG00015026236	expression	-0.325803	-0.633469	-0.111579	sig
CEN200	Model A	Additive SNP effects	ENSGALG00015027384	expression	-0.292775	-0.617853	-0.0739993	sig
CEN200	Model A	Additive SNP effects	ENSGALG00015027443	expression	0.509444	0.370704	0.63255	sig
CEN200	Model A	Additive SNP effects	ENSGALG00015028032	expression	-0.823061	-0.988956	-0.646335	sig
CEN200	Model A	Additive SNP effects	ENSGALG00015028190	expression	-0.470409	-0.654334	-0.254146	sig
CEN200	Model AD	Additive SNP effects	ENSGALG00015002615	expression	-0.677126	-0.990224	-0.456943	sig
CEN200	Model AD	Additive SNP effects	ENSGALG00015002990	expression	-0.342344	-0.667158	-0.051822	sig
CEN200	Model AD	Additive SNP effects	ENSGALG00015004748	expression	-0.806462	-0.9521	-0.633523	sig
CEN200	Model AD	Additive SNP effects	ENSGALG00015005544	expression	-0.737264	-0.934345	-0.534289	sig
CEN200	Model AD	Additive SNP effects	ENSGALG00015012805	expression	-0.475908	-0.642689	-0.220156	sig
CEN200	Model AD	Additive SNP effects	ENSGALG00015013254	expression	0.380235	0.179596	0.544855	sig
CEN200	Model AD	Additive SNP effects	ENSGALG00015015342	expression	0.65686	0.434358	0.866539	sig
CEN200	Model AD	Additive SNP effects	ENSGALG00015022869	expression	-0.294717	-0.564232	-0.0126664	sig
CEN200	Model AD	Additive SNP effects	ENSGALG00015023123	expression	0.389271	0.109935	0.492776	sig
CEN200	Model AD	Additive SNP effects	ENSGALG00015027443	expression	0.516051	0.307688	0.659583	sig
CEN200	Model AD	Additive SNP effects	ENSGALG00015027529	expression	0.529272	0.33807	0.726951	sig
CEN200	Model AD	Additive SNP effects	ENSGALG00015028032	expression	-0.733963	-0.848709	-0.475596	sig
CEN300	Model AD	Additive SNP effects	ENSGALG00015004748	expression	-0.621343	-0.797309	-0.395459	sig
CEN300	Model AD	Additive SNP effects	ENSGALG00015005148	expression	0.351454	0.117456	0.502333	sig
CEN300	Model AD	Additive SNP effects	ENSGALG00015005544	expression	-0.44011	-0.65926	-0.212186	sig
CEN300	Model AD	Additive SNP effects	ENSGALG00015007345	expression	-0.390306	-0.781102	-0.12864	sig
CEN300	Model AD	Additive SNP effects	ENSGALG00015007761	expression	-0.759526	-0.969801	-0.554369	sig
CEN300	Model AD	Additive SNP effects	ENSGALG00015008834	expression	0.91663	0.691211	1.135	sig
CEN300	Model AD	Additive SNP effects	ENSGALG00015009715	expression	0.616167	0.272203	0.926427	sig
CEN300	Model AD	Additive SNP effects	ENSGALG00015011767	expression	0.435967	0.210181	0.571488	sig
CEN300	Model AD	Additive SNP effects	ENSGALG00015012805	expression	-0.288368	-0.452617	-0.120951	sig
CEN300	Model AD	Additive SNP effects	ENSGALG00015014351	expression	0.389314	0.092158	0.740695	sig
CEN300	Model AD	Additive SNP effects	ENSGALG00015016035	expression	-0.504673	-0.578624	-0.213427	sig
CEN300	Model AD	Additive SNP effects	ENSGALG00015017804	expression	0.604965	0.425629	0.800848	sig
CEN300	Model AD	Additive SNP effects	ENSGALG00015020966	expression	-0.669165	-0.765211	-0.317449	sig
CEN300	Model AD	Additive SNP effects	ENSGALG00015022869	expression	-0.210099	-0.428392	-0.0176872	sig
CEN300	Model AD	Additive SNP effects	ENSGALG00015025029	expression	0.265358	0.0945051	0.579607	sig
CEN400	Model AD	Additive SNP effects	ENSGALG00015003789	expression	-0.593397	-0.887454	-0.271328	sig
CEN400	Model AD	Additive SNP effects	ENSGALG00015004748	expression	-0.764506	-0.94373	-0.56244	sig
CEN400	Model AD	Additive SNP effects	ENSGALG00015005544	expression	-0.712804	-0.930736	-0.482089	sig
CEN400	Model AD	Additive SNP effects	ENSGALG00015010131	expression	0.393123	0.169679	0.837359	sig
CEN400	Model AD	Additive SNP effects	ENSGALG00015011943	expression	-0.315613	-0.559096	-0.0600752	sig
CEN400	Model AD	Additive SNP effects	ENSGALG00015016035	expression	-0.342222	-0.734461	-0.129169	sig
CEN400	Model AD	Additive SNP effects	ENSGALG00015018675	expression	-0.382272	-0.622583	-0.241235	sig
CEN400	Model AD	Additive SNP effects	ENSGALG00015019333	expression	0.411133	0.159663	0.580163	sig
CEN400	Model AD	Additive SNP effects	ENSGALG00015022543	expression	-0.40595	-0.823579	-0.115885	sig
CEN400	Model AD	Additive SNP effects	ENSGALG00015022755	expression	0.417561	0.157608	0.671543	sig
CEN400	Model AD	Additive SNP effects	ENSGALG00015022997	expression	-0.425398	-0.705001	-0.141144	sig
CEN400	Model AD	Additive SNP effects	ENSGALG00015026081	expression	0.376212	0.145037	0.619124	sig
CEN400	Model AD	Additive SNP effects	ENSGALG00015027755	expression	-0.284675	-0.44693	-0.102118	sig
CEN500	Model AD	Additive SNP effects	ENSGALG00015002587	expression	0.499352	0.271077	0.731746	sig
CEN500	Model AD	Additive SNP effects	ENSGALG00015003322	expression	-0.441391	-0.64063	-0.232353	sig
CEN500	Model AD	Additive SNP effects	ENSGALG00015008881	expression	0.475225	0.115315	0.950651	sig
CEN500	Model AD	Additive SNP effects	ENSGALG00015011943	expression	-0.469354	-0.458096	-0.0530951	sig
CEN500	Model AD	Additive SNP effects	ENSGALG00015012929	expression	-0.439734	-0.888233	-0.0185732	sig
CEN500	Model AD	Additive SNP effects	ENSGALG00015014274	expression	-0.498318	-0.775205	-0.284171	sig
CEN500	Model AD	Additive SNP effects	ENSGALG00015014833	expression	-0.522598	-0.75453	-0.27383	sig
CEN500	Model AD	Additive SNP effects	ENSGALG00015018066	expression	0.347506	0.147043	0.687369	sig
CEN500	Model AD	Additive SNP effects	ENSGALG00015018675	expression	-0.516391	-0.648067	-0.256861	sig
CEN500	Model AD	Additive SNP effects	ENSGALG00015020490	expression	0.576838	0.275063	0.855758	sig
CEN500	Model AD	Additive SNP effects	ENSGALG00015021311	expression	-0.185981	-0.39457	-0.0161425	sig
CEN500	Model AD	Additive SNP effects	ENSGALG00015026061	expression	-0.323846	-0.460342	-0.071626	sig
CEN500	Model AD	Additive SNP effects	ENSGALG00015026081	expression	0.549321	0.261654	0.658037	sig
CEN600	Model AD	Additive SNP effects	ENSGALG00015002990	expression	-0.430106	-0.868669	-0.204344	sig
CEN600	Model AD	Additive SNP effects	ENSGALG00015009997	expression	-0.680118	-0.809808	-0.297886	sig
CEN600	Model AD	Additive SNP effects	ENSGALG00015010131	expression	0.481929	0.21803	0.755894	sig
CEN600	Model AD	Additive SNP effects	ENSGALG00015014274	expression	-0.479178	-0.658422	-0.192201	sig
CEN600	Model AD	Additive SNP effects	ENSGALG00015017971	expression	0.356646	0.10537	0.708879	sig
CEN600	Model AD	Additive SNP effects	ENSGALG00015018066	expression	0.321478	0.0895956	0.629914	sig
CEN600	Model AD	Additive SNP effects	ENSGALG00015018675	expression	-0.446023	-0.640522	-0.166658	sig
CEN600	Model AD	Additive SNP effects	ENSGALG00015020490	expression	0.69511	0.375859	0.847024	sig
CEN600	Model AD	Additive SNP effects	ENSGALG00015021156	expression	0.243626	0.0274213	0.577904	sig
CEN600	Model AD	Additive SNP effects	ENSGALG00015021544	expression	-0.429231	-0.586096	-0.250916	sig
CEN600	Model AD	Additive SNP effects	ENSGALG00015026081	expression	0.479295	0.170274	0.569077	sig
CEN600	Model AD	Additive SNP effects	ENSGALG00015028179	expression	0.214481	0.00995285	0.45195	sig
CEN700	Model AD	Additive SNP effects	ENSGALG00015003789	expression	-0.768316	-1.03469	-0.525738	sig
CEN700	Model AD	Additive SNP effects	ENSGALG00015009892	expression	0.681503	0.4153	0.889028	sig
CEN700	Model AD	Additive SNP effects	ENSGALG00015009997	expression	-0.812175	-1.00633	-0.592289	sig
CEN700	Model AD	Additive SNP effects	ENSGALG00015010131	expression	0.385727	0.0832678	0.784865	sig
CEN700	Model AD	Additive SNP effects	ENSGALG00015011893	expression	-0.503313	-0.507774	-0.109827	sig
CEN700	Model AD	Additive SNP effects	ENSGALG00015014863	expression	-0.755753	-0.840286	-0.520986	sig
CEN700	Model AD	Additive SNP effects	ENSGALG00015017971	expression	0.586651	0.289562	0.738132	sig
CEN700	Model AD	Additive SNP effects	ENSGALG00015021156	expression	0.310366	0.0399455	0.691406	sig
CEN700	Model AD	Additive SNP effects	ENSGALG00015024086	expression	-0.588617	-0.768672	-0.276459	sig
CEN700	Model AD	Additive SNP effects	ENSGALG00015024091	expression	-0.636868	-0.873299	-0.364059	sig
CEN700	Model AD	Additive SNP effects	ENSGALG00015026061	expression	-0.477502	-0.593019	-0.177226	sig
EN300_500	Model AD	Additive SNP effects	ENSGALG00015002122	expression	-0.724238	-0.907552	-0.456505	sig
EN300_500	Model AD	Additive SNP effects	ENSGALG00015002990	expression	-0.427347	-0.870357	-0.21422	sig
EN300_500	Model AD	Additive SNP effects	ENSGALG00015003280	expression	-0.666958	-0.837513	-0.421792	sig
EN300_500	Model AD	Additive SNP effects	ENSGALG00015007327	expression	0.456471	0.240014	0.685164	sig
EN300_500	Model AD	Additive SNP effects	ENSGALG00015008881	expression	0.648566	0.310438	0.99742	sig
EN300_500	Model AD	Additive SNP effects	ENSGALG00015011664	expression	-0.318731	-0.689013	-0.136425	sig
EN300_500	Model AD	Additive SNP effects	ENSGALG00015012719	expression	-0.314725	-0.696691	-0.0751498	sig
EN300_500	Model AD	Additive SNP effects	ENSGALG00015012869	expression	-0.563883	-0.852021	-0.219897	sig
EN300_500	Model AD	Additive SNP effects	ENSGALG00015014274	expression	-0.459068	-0.650128	-0.292494	sig
EN300_500	Model AD	Additive SNP effects	ENSGALG00015014833	expression	-0.486193	-0.691205	-0.250363	sig
EN300_500	Model AD	Additive SNP effects	ENSGALG00015018066	expression	0.335699	0.0881762	0.483105	sig
EN300_500	Model AD	Additive SNP effects	ENSGALG00015018675	expression	-0.513131	-0.666931	-0.282834	sig
EN300_500	Model AD	Additive SNP effects	ENSGALG00015020490	expression	0.777364	0.454464	0.957529	sig
EN300_500	Model AD	Additive SNP effects	ENSGALG00015021403	expression	-0.392376	-0.711888	-0.107857	sig
EN300_500	Model AD	Additive SNP effects	ENSGALG00015021544	expression	-0.509842	-0.761676	-0.353378	sig
EN300_500	Model AD	Additive SNP effects	ENSGALG00015026061	expression	-0.484411	-0.681726	-0.240848	sig
EN300_500	Model AD	Additive SNP effects	ENSGALG00015026081	expression	0.553353	0.260001	0.698709	sig
EN300	Model AD	Additive SNP effects	ENSGALG00015004207	expression	-0.439203	-0.865996	-0.0924311	sig
EN300	Model AD	Additive SNP effects	ENSGALG00015007345	expression	-0.458357	-0.669854	-0.262496	sig
EN300	Model AD	Additive SNP effects	ENSGALG00015008416	expression	0.171388	0.0187554	0.516307	sig
EN300	Model AD	Additive SNP effects	ENSGALG00015009883	expression	0.313872	0.0517272	0.674368	sig
EN300	Model AD	Additive SNP effects	ENSGALG00015012719	expression	-0.715596	-0.957216	-0.462623	sig
EN300	Model AD	Additive SNP effects	ENSGALG00015013627	expression	-0.428373	-0.612494	-0.211565	sig
EN300	Model AD	Additive SNP effects	ENSGALG00015014351	expression	0.324421	0.0833459	0.743802	sig
EN300	Model AD	Additive SNP effects	ENSGALG00015024878	expression	-0.58825	-0.649017	-0.359572	sig
EN300	Model AD	Additive SNP effects	ENSGALG00015025029	expression	0.252591	0.0199658	0.53192	sig
EN300	Model AD	Additive SNP effects	ENSGALG00015027755	expression	-0.362963	-0.561447	-0.167551	sig
EN400	Model AD	Additive SNP effects	ENSGALG00015002122	expression	-0.494082	-0.793184	-0.173815	sig
EN400	Model AD	Additive SNP effects	ENSGALG00015007327	expression	0.322922	0.0857476	0.63724	sig
EN400	Model AD	Additive SNP effects	ENSGALG00015007903	expression	0.694163	0.442588	0.932739	sig
EN400	Model AD	Additive SNP effects	ENSGALG00015010131	expression	0.512377	0.274581	1.0639	sig
EN400	Model AD	Additive SNP effects	ENSGALG00015016035	expression	-0.289354	-0.643152	-0.0543047	sig
EN400	Model AD	Additive SNP effects	ENSGALG00015018675	expression	-0.283378	-0.586175	-0.141112	sig
EN400	Model AD	Additive SNP effects	ENSGALG00015019239	expression	-0.464989	-0.610586	-0.269892	sig
EN400	Model AD	Additive SNP effects	ENSGALG00015019333	expression	0.321839	0.0485509	0.470969	sig
EN400	Model AD	Additive SNP effects	ENSGALG00015021544	expression	-0.192932	-0.399205	-0.0242147	sig
EN400	Model AD	Additive SNP effects	ENSGALG00015022459	expression	-0.616431	-0.858256	-0.357783	sig
EN400	Model AD	Additive SNP effects	ENSGALG00015022997	expression	-0.303138	-0.682312	-0.125457	sig
EN400	Model AD	Additive SNP effects	ENSGALG00015025738	expression	-0.26217	-0.439849	-0.00291752	sig
EN400	Model AD	Additive SNP effects	ENSGALG00015027755	expression	-0.208392	-0.443311	-0.0531298	sig
EN400	Model AD	Additive SNP effects	ENSGALG00015028111	expression	0.263924	0.0391504	0.433795	sig
EN500_700	Model AD	Additive SNP effects	ENSGALG00015002794	expression	0.448157	0.195389	0.638336	sig
EN500_700	Model AD	Additive SNP effects	ENSGALG00015008446	expression	-0.829379	-0.994502	-0.556913	sig
EN500_700	Model AD	Additive SNP effects	ENSGALG00015009892	expression	0.783175	0.575268	0.991035	sig
EN500_700	Model AD	Additive SNP effects	ENSGALG00015009997	expression	-0.869487	-1.05106	-0.692239	sig
EN500_700	Model AD	Additive SNP effects	ENSGALG00015010131	expression	0.48161	0.166488	0.696236	sig
EN500_700	Model AD	Additive SNP effects	ENSGALG00015014856	expression	-0.298722	-0.604287	-0.0818407	sig
EN500_700	Model AD	Additive SNP effects	ENSGALG00015014863	expression	-0.740143	-0.795456	-0.513607	sig
EN500_700	Model AD	Additive SNP effects	ENSGALG00015015045	expression	-0.429703	-0.601149	-0.245269	sig
EN500_700	Model AD	Additive SNP effects	ENSGALG00015017971	expression	0.534755	0.259064	0.747413	sig
EN500_700	Model AD	Additive SNP effects	ENSGALG00015018252	expression	0.606101	0.312705	0.866168	sig
EN500_700	Model AD	Additive SNP effects	ENSGALG00015020945	expression	-0.248693	-0.515554	-0.0053643	sig
EN500_700	Model AD	Additive SNP effects	ENSGALG00015026061	expression	-0.260662	-0.541403	-0.0145116	sig
EN500	Model AD	Additive SNP effects	ENSGALG00015000183	expression	0.60687	0.237883	0.930474	sig
EN500	Model AD	Additive SNP effects	ENSGALG00015000216	expression	-0.563366	-0.682819	-0.189764	sig
EN500	Model AD	Additive SNP effects	ENSGALG00015000355	expression	0.637265	0.377705	0.902886	sig
EN500	Model AD	Additive SNP effects	ENSGALG00015002122	expression	-0.625529	-0.76666	-0.350752	sig
EN500	Model AD	Additive SNP effects	ENSGALG00015008881	expression	0.580367	0.120277	0.727084	sig
EN500	Model AD	Additive SNP effects	ENSGALG00015008966	expression	-0.598673	-0.704105	-0.310648	sig
EN500	Model AD	Additive SNP effects	ENSGALG00015009451	expression	0.58609	0.314953	0.810539	sig
EN500	Model AD	Additive SNP effects	ENSGALG00015012686	expression	0.656676	0.398866	0.89286	sig
EN500	Model AD	Additive SNP effects	ENSGALG00015015810	expression	-0.688613	-0.93576	-0.434619	sig
EN500	Model AD	Additive SNP effects	ENSGALG00015019511	expression	-0.406787	-0.755764	-0.0874375	sig
EN500	Model AD	Additive SNP effects	ENSGALG00015020490	expression	0.84685	0.629629	1.07016	sig
EN500	Model AD	Additive SNP effects	ENSGALG00015022490	expression	-0.273085	-0.408345	-0.0552856	sig
EN500	Model AD	Additive SNP effects	ENSGALG00015023274	expression	0.162897	0.0160309	0.36325	sig
EN500	Model AD	Additive SNP effects	ENSGALG00015026061	expression	-0.415937	-0.604408	-0.133591	sig
EN500	Model AD	Additive SNP effects	ENSGALG00015026475	expression	-0.376957	-0.581642	-0.155709	sig
EN500	Model AD	Additive SNP effects	ENSGALG00015027113	expression	0.44323	0.283332	0.614888	sig
EN500	Model AD	Additive SNP effects	ENSGALG00015027755	expression	-0.493066	-0.667225	-0.286908	sig
EN600	Model AD	Additive SNP effects	ENSGALG00015002794	expression	0.488355	0.247881	0.698925	sig
EN600	Model AD	Additive SNP effects	ENSGALG00015003019	expression	0.665121	0.450928	0.868038	sig
EN600	Model AD	Additive SNP effects	ENSGALG00015003790	expression	0.37739	0.120549	0.784348	sig
EN600	Model AD	Additive SNP effects	ENSGALG00015006551	expression	-0.815256	-1.01617	-0.618086	sig
EN600	Model AD	Additive SNP effects	ENSGALG00015007634	expression	-0.774379	-1.03199	-0.508466	sig
EN600	Model AD	Additive SNP effects	ENSGALG00015008446	expression	-0.931052	-1.001	-0.694171	sig
EN600	Model AD	Additive SNP effects	ENSGALG00015009838	expression	-0.331463	-0.684245	-0.0936124	sig
EN600	Model AD	Additive SNP effects	ENSGALG00015009997	expression	-0.873446	-0.997615	-0.641538	sig
EN600	Model AD	Additive SNP effects	ENSGALG00015010131	expression	0.362218	0.054353	0.769892	sig
EN600	Model AD	Additive SNP effects	ENSGALG00015012686	expression	0.576627	0.381042	0.687924	sig
EN600	Model AD	Additive SNP effects	ENSGALG00015015045	expression	-0.415445	-0.505441	-0.139672	sig
EN600	Model AD	Additive SNP effects	ENSGALG00015017971	expression	0.450046	0.126296	0.574011	sig
EN600	Model AD	Additive SNP effects	ENSGALG00015018187	expression	-0.33921	-0.610456	-0.0382068	sig
EN600	Model AD	Additive SNP effects	ENSGALG00015018284	expression	0.825717	0.616429	0.927223	sig
EN600	Model AD	Additive SNP effects	ENSGALG00015019307	expression	0.448878	0.232854	0.545068	sig
EN600	Model AD	Additive SNP effects	ENSGALG00015021193	expression	-0.421749	-0.616266	-0.209365	sig
EN600	Model AD	Additive SNP effects	ENSGALG00015023860	expression	0.592298	0.314882	1.1965	sig
EN600	Model AD	Additive SNP effects	ENSGALG00015025686	expression	0.30167	0.112873	0.606475	sig
EN700	Model AD	Additive SNP effects	ENSGALG00015009892	expression	0.748505	0.483668	0.958829	sig
EN700	Model AD	Additive SNP effects	ENSGALG00015009997	expression	-0.830368	-1.03253	-0.603252	sig
EN700	Model AD	Additive SNP effects	ENSGALG00015010878	expression	0.412751	0.0788543	0.617774	sig
EN700	Model AD	Additive SNP effects	ENSGALG00015013125	expression	0.544965	0.367956	0.735078	sig
EN700	Model AD	Additive SNP effects	ENSGALG00015014856	expression	-0.304096	-0.577457	-0.0541672	sig
EN700	Model AD	Additive SNP effects	ENSGALG00015014863	expression	-0.721901	-0.826698	-0.496064	sig
EN700	Model AD	Additive SNP effects	ENSGALG00015017080	expression	0.376797	0.00349725	0.469916	sig
EN700	Model AD	Additive SNP effects	ENSGALG00015017363	expression	-0.433465	-0.673325	-0.00827861	sig
EN700	Model AD	Additive SNP effects	ENSGALG00015017971	expression	0.524434	0.284503	0.784132	sig
EN700	Model AD	Additive SNP effects	ENSGALG00015018252	expression	0.507203	0.297376	0.669251	sig
EN700	Model AD	Additive SNP effects	ENSGALG00015020945	expression	-0.307841	-0.604742	-0.0354238	sig
EN700	Model AD	Additive SNP effects	ENSGALG00015026475	expression	-0.361975	-0.731802	-0.152188	sig
EN700	Model AD	Additive SNP effects	ENSGALG00015027761	expression	-0.451803	-0.549458	-0.2002	sig
CEN200	Model AD	Dominance SNP effects	ENSGALG00015009084	expression	0.384918	0.0837806	0.758289	sig
CEN500	Model AD	Dominance SNP effects	ENSGALG00015014120	expression	0.435069	0.16205	0.66277	sig
CEN600	Model AD	Dominance SNP effects	ENSGALG00015005718	expression	0.29175	0.0833114	0.628738	sig
CEN700	Model AD	Dominance SNP effects	ENSGALG00015009064	expression	-0.494962	-0.995567	-0.104652	sig
EN300_500	Model AD	Dominance SNP effects	ENSGALG00015025721	expression	0.393766	0.00735993	0.752035	sig
EN400	Model AD	Dominance SNP effects	ENSGALG00015015909	expression	0.222553	0.0209361	0.463998	sig
EN500_700	Model AD	Dominance SNP effects	ENSGALG00015009064	expression	-0.546231	-0.611693	-0.224617	sig
EN500_700	Model AD	Dominance SNP effects	ENSGALG00015013564	expression	-0.230224	-0.668483	-0.013807	sig
EN500	Model AD	Dominance SNP effects	ENSGALG00015025721	expression	0.377771	0.00773829	0.680907	sig
EN600	Model AD	Dominance SNP effects	ENSGALG00015009065	expression	-0.385347	-0.479998	-0.0321569	sig

## Sheet: Table S5
Table S5 Expression level of 27 genes associated with significant SNPs identified by GWAS
SNP	Gene	beta	t-stat	p-value	FDR
21:961892	ENSGALG00015025757	2.93616	8.30396	3.55195e-13	1.2504e-09
21:939370	ENSGALG00015025721	5.87107	7.50161	2.03678e-11	3.94161e-08
21:940575	ENSGALG00015025721	5.87107	7.50161	2.03678e-11	3.94161e-08
21:959428	ENSGALG00015025721	5.87107	7.50161	2.03678e-11	3.94161e-08
21:960286	ENSGALG00015025721	5.87107	7.50161	2.03678e-11	3.94161e-08
21:960523	ENSGALG00015025757	3.03189	7.47473	2.3286e-11	4.38896e-08
21:939370	ENSGALG00015025757	3.01407	7.42116	3.03941e-11	5.5018e-08
21:940575	ENSGALG00015025757	3.01407	7.42116	3.03941e-11	5.5018e-08
21:959428	ENSGALG00015025757	3.01407	7.42116	3.03941e-11	5.5018e-08
21:960286	ENSGALG00015025757	3.01407	7.42116	3.03941e-11	5.5018e-08
21:960523	ENSGALG00015025721	5.81837	7.3861	3.61731e-11	6.40436e-08
21:876167	ENSGALG00015025757	2.76242	6.93012	3.40005e-10	4.21457e-07
21:876167	ENSGALG00015025721	5.34116	6.9267	3.45705e-10	4.2723e-07
17:7769283	ENSGALG00015028341	-7.54229	-6.36945	4.98963e-09	3.87485e-06
17:7769297	ENSGALG00015028341	-7.54229	-6.36945	4.98963e-09	3.87485e-06
17:7769345	ENSGALG00015028341	-7.57957	-6.35439	5.35663e-09	4.10942e-06
21:939206	ENSGALG00015025721	4.54503	6.31705	6.38479e-09	4.75162e-06
21:939265	ENSGALG00015025721	4.54503	6.31705	6.38479e-09	4.75162e-06
2:110755416	ENSGALG00015011893	6.09822	6.2193	1.0091e-08	6.91926e-06
2:110755423	ENSGALG00015011893	6.09822	6.2193	1.0091e-08	6.91926e-06
2:110758016	ENSGALG00015011893	5.7767	6.1069	1.70169e-08	1.06212e-05
2:110738674	ENSGALG00015011893	5.89927	6.09024	1.83809e-08	1.13044e-05
2:110745379	ENSGALG00015011893	5.56881	6.03878	2.33103e-08	1.37374e-05
2:110742926	ENSGALG00015011893	5.88051	6.03199	2.40503e-08	1.4101e-05
2:110727645	ENSGALG00015011893	5.87278	5.97134	3.17818e-08	1.76745e-05
2:110728646	ENSGALG00015011893	5.87278	5.97134	3.17818e-08	1.76745e-05
2:110729247	ENSGALG00015011893	5.87278	5.97134	3.17818e-08	1.76745e-05
2:110730152	ENSGALG00015011893	5.87278	5.97134	3.17818e-08	1.76745e-05
2:110731755	ENSGALG00015011893	5.87278	5.97134	3.17818e-08	1.76745e-05
2:110732075	ENSGALG00015011893	5.87278	5.97134	3.17818e-08	1.76745e-05
2:110732134	ENSGALG00015011893	5.87278	5.97134	3.17818e-08	1.76745e-05
2:110732173	ENSGALG00015011893	5.87278	5.97134	3.17818e-08	1.76745e-05
2:110732755	ENSGALG00015011893	5.87278	5.97134	3.17818e-08	1.76745e-05
2:110738249	ENSGALG00015011893	5.87278	5.97134	3.17818e-08	1.76745e-05
2:110738597	ENSGALG00015011893	5.87278	5.97134	3.17818e-08	1.76745e-05
2:110739003	ENSGALG00015011893	5.87278	5.97134	3.17818e-08	1.76745e-05
2:110739073	ENSGALG00015011893	5.87278	5.97134	3.17818e-08	1.76745e-05
2:110739194	ENSGALG00015011893	5.87278	5.97134	3.17818e-08	1.76745e-05
2:110739242	ENSGALG00015011893	5.87278	5.97134	3.17818e-08	1.76745e-05
2:110739306	ENSGALG00015011893	5.87278	5.97134	3.17818e-08	1.76745e-05
2:110739320	ENSGALG00015011893	5.87278	5.97134	3.17818e-08	1.76745e-05
2:110739493	ENSGALG00015011893	5.87278	5.97134	3.17818e-08	1.76745e-05
2:110739728	ENSGALG00015011893	5.87278	5.97134	3.17818e-08	1.76745e-05
2:110740185	ENSGALG00015011893	5.87278	5.97134	3.17818e-08	1.76745e-05
2:110740271	ENSGALG00015011893	5.87278	5.97134	3.17818e-08	1.76745e-05
2:110740361	ENSGALG00015011893	5.87278	5.97134	3.17818e-08	1.76745e-05
2:110740515	ENSGALG00015011893	5.87278	5.97134	3.17818e-08	1.76745e-05
2:110740536	ENSGALG00015011893	5.87278	5.97134	3.17818e-08	1.76745e-05
2:110740597	ENSGALG00015011893	5.87278	5.97134	3.17818e-08	1.76745e-05
2:110740655	ENSGALG00015011893	5.87278	5.97134	3.17818e-08	1.76745e-05
2:110740898	ENSGALG00015011893	5.87278	5.97134	3.17818e-08	1.76745e-05
2:110740997	ENSGALG00015011893	5.87278	5.97134	3.17818e-08	1.76745e-05
2:110741043	ENSGALG00015011893	5.87278	5.97134	3.17818e-08	1.76745e-05
2:110741837	ENSGALG00015011893	5.87278	5.97134	3.17818e-08	1.76745e-05
2:110746334	ENSGALG00015011893	5.87278	5.97134	3.17818e-08	1.76745e-05
2:110746454	ENSGALG00015011893	5.87278	5.97134	3.17818e-08	1.76745e-05
2:110746517	ENSGALG00015011893	5.87278	5.97134	3.17818e-08	1.76745e-05
2:110746577	ENSGALG00015011893	5.87278	5.97134	3.17818e-08	1.76745e-05
2:110747961	ENSGALG00015011893	5.87278	5.97134	3.17818e-08	1.76745e-05
2:110747991	ENSGALG00015011893	5.87278	5.97134	3.17818e-08	1.76745e-05
2:110754496	ENSGALG00015011893	5.87278	5.97134	3.17818e-08	1.76745e-05
2:110755516	ENSGALG00015011893	5.87278	5.97134	3.17818e-08	1.76745e-05
2:110755531	ENSGALG00015011893	5.87278	5.97134	3.17818e-08	1.76745e-05
2:110755688	ENSGALG00015011893	5.87278	5.97134	3.17818e-08	1.76745e-05
2:110755919	ENSGALG00015011893	5.87278	5.97134	3.17818e-08	1.76745e-05
2:110755929	ENSGALG00015011893	5.87278	5.97134	3.17818e-08	1.76745e-05
2:110756149	ENSGALG00015011893	5.87278	5.97134	3.17818e-08	1.76745e-05
2:110776874	ENSGALG00015011893	5.85856	5.97116	3.18086e-08	1.76861e-05
2:110731545	ENSGALG00015011893	5.57711	5.94668	3.55828e-08	1.93861e-05
2:110743082	ENSGALG00015011893	5.65564	5.88801	4.65159e-08	2.41382e-05
2:110745120	ENSGALG00015011893	5.64381	5.81213	6.56617e-08	3.19279e-05
2:110751403	ENSGALG00015011893	5.58986	5.80271	6.85223e-08	3.3026e-05
2:110832373	ENSGALG00015011893	5.63323	5.77722	7.68908e-08	3.62587e-05
2:110832398	ENSGALG00015011893	5.63323	5.77722	7.68908e-08	3.62587e-05
2:110832441	ENSGALG00015011893	5.63323	5.77722	7.68908e-08	3.62587e-05
13:11066404	ENSGALG00015022777	2.60603	5.73079	9.47946e-08	4.27863e-05
2:110748675	ENSGALG00015011893	5.53579	5.71323	1.02579e-07	4.56522e-05
2:110745676	ENSGALG00015011893	5.53291	5.7079	1.05068e-07	4.65372e-05
2:110625611	ENSGALG00015011893	5.54161	5.68953	1.14097e-07	4.9739e-05
2:110629135	ENSGALG00015011893	5.54161	5.68953	1.14097e-07	4.9739e-05
2:110653862	ENSGALG00015011893	5.67034	5.68651	1.1565e-07	5.02967e-05
2:110655865	ENSGALG00015011893	5.67034	5.68651	1.1565e-07	5.02967e-05
2:110665938	ENSGALG00015011893	5.67034	5.68651	1.1565e-07	5.02967e-05
13:16112000	ENSGALG00015020966	11.0695	5.66724	1.26074e-07	5.3928e-05
2:110621595	ENSGALG00015011893	5.54519	5.63376	1.46425e-07	6.06943e-05
2:110622032	ENSGALG00015011893	5.54519	5.63376	1.46425e-07	6.06943e-05
2:110622197	ENSGALG00015011893	5.54519	5.63376	1.46425e-07	6.06943e-05
2:110622305	ENSGALG00015011893	5.54519	5.63376	1.46425e-07	6.06943e-05
2:110622370	ENSGALG00015011893	5.54519	5.63376	1.46425e-07	6.06943e-05
2:110622393	ENSGALG00015011893	5.54519	5.63376	1.46425e-07	6.06943e-05
2:110623057	ENSGALG00015011893	5.54519	5.63376	1.46425e-07	6.06943e-05
2:110625505	ENSGALG00015011893	5.54519	5.63376	1.46425e-07	6.06943e-05
2:110628762	ENSGALG00015011893	5.54519	5.63376	1.46425e-07	6.06943e-05
2:110628988	ENSGALG00015011893	5.54519	5.63376	1.46425e-07	6.06943e-05
2:110629373	ENSGALG00015011893	5.54519	5.63376	1.46425e-07	6.06943e-05
2:110630672	ENSGALG00015011893	5.54519	5.63376	1.46425e-07	6.06943e-05
2:110631093	ENSGALG00015011893	5.54519	5.63376	1.46425e-07	6.06943e-05
2:110635567	ENSGALG00015011893	5.54519	5.63376	1.46425e-07	6.06943e-05
2:110635680	ENSGALG00015011893	5.54519	5.63376	1.46425e-07	6.06943e-05
2:110635959	ENSGALG00015011893	5.54519	5.63376	1.46425e-07	6.06943e-05
2:110656816	ENSGALG00015011893	5.57749	5.6224	1.54032e-07	6.32292e-05
2:110759414	ENSGALG00015011893	5.61563	5.58277	1.83745e-07	7.288e-05
2:110759461	ENSGALG00015011893	5.61563	5.58277	1.83745e-07	7.288e-05
2:110638706	ENSGALG00015011893	5.47132	5.58171	1.8461e-07	7.31483e-05
2:110638750	ENSGALG00015011893	5.47132	5.58171	1.8461e-07	7.31483e-05
2:110630362	ENSGALG00015011893	5.50989	5.56134	2.0208e-07	7.86856e-05
2:110751640	ENSGALG00015011893	5.39234	5.53102	2.31119e-07	8.7774e-05
2:110829784	ENSGALG00015011893	4.98438	5.43027	3.60123e-07	0.000124956
2:110755416	ENSGALG00015011943	6.79577	5.35157	5.07778e-07	0.000164287
2:110755423	ENSGALG00015011943	6.79577	5.35157	5.07778e-07	0.000164287
2:110776874	ENSGALG00015011943	6.72838	5.35141	5.0812e-07	0.000164354
2:110628804	ENSGALG00015011893	5.30409	5.2937	6.52636e-07	0.000200479
2:110628812	ENSGALG00015011893	5.30409	5.2937	6.52636e-07	0.000200479
2:145579270	ENSGALG00015001466	8.12458	5.26329	7.44208e-07	0.000222452
2:110743854	ENSGALG00015011893	4.98286	5.20881	9.40673e-07	0.000267419
2:110743861	ENSGALG00015011893	4.98286	5.20881	9.40673e-07	0.000267419
2:110758016	ENSGALG00015011943	6.35466	5.17646	1.0804e-06	0.000297979
2:145041243	ENSGALG00015001466	7.86537	5.1762	1.08161e-06	0.000298239
2:145074298	ENSGALG00015001466	7.86537	5.1762	1.08161e-06	0.000298239
2:145114244	ENSGALG00015001466	7.86537	5.1762	1.08161e-06	0.000298239
2:145129610	ENSGALG00015001466	7.86537	5.1762	1.08161e-06	0.000298239
2:145129619	ENSGALG00015001466	7.86537	5.1762	1.08161e-06	0.000298239
2:145129649	ENSGALG00015001466	7.86537	5.1762	1.08161e-06	0.000298239
2:145129654	ENSGALG00015001466	7.86537	5.1762	1.08161e-06	0.000298239
2:110748675	ENSGALG00015011943	6.386	5.15957	1.1612e-06	0.000315442
2:110832373	ENSGALG00015011943	6.42739	5.14351	1.24353e-06	0.000333015
2:110832398	ENSGALG00015011943	6.42739	5.14351	1.24353e-06	0.000333015
2:110832441	ENSGALG00015011943	6.42739	5.14351	1.24353e-06	0.000333015
15:4509433	ENSGALG00015026475	1.68764	5.13104	1.3113e-06	0.000347149
15:4509450	ENSGALG00015026475	1.68764	5.13104	1.3113e-06	0.000347149
15:4509495	ENSGALG00015026475	1.68764	5.13104	1.3113e-06	0.000347149
15:4510674	ENSGALG00015026475	1.68764	5.13104	1.3113e-06	0.000347149
2:110727645	ENSGALG00015011943	6.5141	5.12229	1.36103e-06	0.000357272
2:110728646	ENSGALG00015011943	6.5141	5.12229	1.36103e-06	0.000357272
2:110729247	ENSGALG00015011943	6.5141	5.12229	1.36103e-06	0.000357272
2:110730152	ENSGALG00015011943	6.5141	5.12229	1.36103e-06	0.000357272
2:110731755	ENSGALG00015011943	6.5141	5.12229	1.36103e-06	0.000357272
2:110732075	ENSGALG00015011943	6.5141	5.12229	1.36103e-06	0.000357272
2:110732134	ENSGALG00015011943	6.5141	5.12229	1.36103e-06	0.000357272
2:110732173	ENSGALG00015011943	6.5141	5.12229	1.36103e-06	0.000357272
2:110732755	ENSGALG00015011943	6.5141	5.12229	1.36103e-06	0.000357272
2:110738249	ENSGALG00015011943	6.5141	5.12229	1.36103e-06	0.000357272
2:110738597	ENSGALG00015011943	6.5141	5.12229	1.36103e-06	0.000357272
2:110739003	ENSGALG00015011943	6.5141	5.12229	1.36103e-06	0.000357272
2:110739073	ENSGALG00015011943	6.5141	5.12229	1.36103e-06	0.000357272
2:110739194	ENSGALG00015011943	6.5141	5.12229	1.36103e-06	0.000357272
2:110739242	ENSGALG00015011943	6.5141	5.12229	1.36103e-06	0.000357272
2:110739306	ENSGALG00015011943	6.5141	5.12229	1.36103e-06	0.000357272
2:110739320	ENSGALG00015011943	6.5141	5.12229	1.36103e-06	0.000357272
2:110739493	ENSGALG00015011943	6.5141	5.12229	1.36103e-06	0.000357272
2:110739728	ENSGALG00015011943	6.5141	5.12229	1.36103e-06	0.000357272
2:110740185	ENSGALG00015011943	6.5141	5.12229	1.36103e-06	0.000357272
2:110740271	ENSGALG00015011943	6.5141	5.12229	1.36103e-06	0.000357272
2:110740361	ENSGALG00015011943	6.5141	5.12229	1.36103e-06	0.000357272
2:110740515	ENSGALG00015011943	6.5141	5.12229	1.36103e-06	0.000357272
2:110740536	ENSGALG00015011943	6.5141	5.12229	1.36103e-06	0.000357272
2:110740597	ENSGALG00015011943	6.5141	5.12229	1.36103e-06	0.000357272
2:110740655	ENSGALG00015011943	6.5141	5.12229	1.36103e-06	0.000357272
2:110740898	ENSGALG00015011943	6.5141	5.12229	1.36103e-06	0.000357272
2:110740997	ENSGALG00015011943	6.5141	5.12229	1.36103e-06	0.000357272
2:110741043	ENSGALG00015011943	6.5141	5.12229	1.36103e-06	0.000357272
2:110741837	ENSGALG00015011943	6.5141	5.12229	1.36103e-06	0.000357272
2:110746334	ENSGALG00015011943	6.5141	5.12229	1.36103e-06	0.000357272
2:110746454	ENSGALG00015011943	6.5141	5.12229	1.36103e-06	0.000357272
2:110746517	ENSGALG00015011943	6.5141	5.12229	1.36103e-06	0.000357272
2:110746577	ENSGALG00015011943	6.5141	5.12229	1.36103e-06	0.000357272
2:110747961	ENSGALG00015011943	6.5141	5.12229	1.36103e-06	0.000357272
2:110747991	ENSGALG00015011943	6.5141	5.12229	1.36103e-06	0.000357272
2:110754496	ENSGALG00015011943	6.5141	5.12229	1.36103e-06	0.000357272
2:110755516	ENSGALG00015011943	6.5141	5.12229	1.36103e-06	0.000357272
2:110755531	ENSGALG00015011943	6.5141	5.12229	1.36103e-06	0.000357272
2:110755688	ENSGALG00015011943	6.5141	5.12229	1.36103e-06	0.000357272
2:110755919	ENSGALG00015011943	6.5141	5.12229	1.36103e-06	0.000357272
2:110755929	ENSGALG00015011943	6.5141	5.12229	1.36103e-06	0.000357272
2:110756149	ENSGALG00015011943	6.5141	5.12229	1.36103e-06	0.000357272
2:110759414	ENSGALG00015011943	6.4637	5.0328	1.98726e-06	0.000479485
2:110759461	ENSGALG00015011943	6.4637	5.0328	1.98726e-06	0.000479485
2:110738674	ENSGALG00015011943	6.31598	4.99231	2.35567e-06	0.000546608
2:145063265	ENSGALG00015001466	7.59419	4.98374	2.44169e-06	0.000561843
2:110745120	ENSGALG00015011943	6.24474	4.9793	2.4875e-06	0.000570327
2:110656860	ENSGALG00015011943	6.40703	4.97741	2.50727e-06	0.000573866
2:110656887	ENSGALG00015011943	6.40703	4.97741	2.50727e-06	0.000573866
2:110656898	ENSGALG00015011943	6.40703	4.97741	2.50727e-06	0.000573866
2:110656733	ENSGALG00015011943	6.44564	4.97346	2.549e-06	0.000581263
2:110636939	ENSGALG00015011893	4.98157	4.9508	2.80203e-06	0.000625811
2:110626261	ENSGALG00015011893	4.95408	4.94402	2.8824e-06	0.000639501
2:145129631	ENSGALG00015001466	7.56274	4.94251	2.90065e-06	0.0006426
2:145363803	ENSGALG00015001466	7.63651	4.94113	2.91739e-06	0.000645498
2:110731545	ENSGALG00015011943	6.00532	4.9187	3.20279e-06	0.000694564
2:145571395	ENSGALG00015001466	7.57813	4.90616	3.37396e-06	0.000723297
2:145571410	ENSGALG00015001466	7.57813	4.90616	3.37396e-06	0.000723297
2:145571450	ENSGALG00015001466	7.57813	4.90616	3.37396e-06	0.000723297
2:145572187	ENSGALG00015001466	7.57813	4.90616	3.37396e-06	0.000723297
2:145575161	ENSGALG00015001466	7.57813	4.90616	3.37396e-06	0.000723297
2:145579185	ENSGALG00015001466	7.57813	4.90616	3.37396e-06	0.000723297
2:145581188	ENSGALG00015001466	7.57813	4.90616	3.37396e-06	0.000723297
2:110751604	ENSGALG00015011893	4.91005	4.89529	3.52969e-06	0.000749765
2:145040433	ENSGALG00015001466	7.50512	4.89277	3.56671e-06	0.000756046
2:110631521	ENSGALG00015011893	4.73137	4.85534	4.16376e-06	0.0008517
2:110635163	ENSGALG00015011943	5.93883	4.82927	4.63575e-06	0.000925548
2:110656860	ENSGALG00015011893	4.99612	4.82046	4.80674e-06	0.000951321
2:110656887	ENSGALG00015011893	4.99612	4.82046	4.80674e-06	0.000951321
2:110656898	ENSGALG00015011893	4.99612	4.82046	4.80674e-06	0.000951321
2:110656816	ENSGALG00015011943	6.16099	4.81685	4.87867e-06	0.000962013
2:110635163	ENSGALG00015011893	4.74348	4.81672	4.88115e-06	0.000962402
2:110745676	ENSGALG00015011943	6.03395	4.80965	5.02489e-06	0.00098437
2:110751772	ENSGALG00015011943	5.66741	4.80436	5.13529e-06	0.00100103
13:16112000	ENSGALG00015022420	2.82418	4.80252	5.17408e-06	0.00100705
2:110631445	ENSGALG00015011893	4.89913	4.78992	5.44837e-06	0.00104778
2:110631486	ENSGALG00015011893	4.89913	4.78992	5.44837e-06	0.00104778
2:110631591	ENSGALG00015011893	4.89913	4.78992	5.44837e-06	0.00104778
2:145041796	ENSGALG00015001466	7.05691	4.77398	5.81539e-06	0.00110182
2:145068543	ENSGALG00015001466	7.05691	4.77398	5.81539e-06	0.00110182
2:110631209	ENSGALG00015011893	4.52628	4.7574	6.22256e-06	0.00116033
2:110612863	ENSGALG00015011943	6.08267	4.74975	6.41964e-06	0.0011881
2:110613598	ENSGALG00015011943	6.08267	4.74975	6.41964e-06	0.0011881
2:145039586	ENSGALG00015001466	7.3466	4.7364	6.77816e-06	0.00123875
2:110653862	ENSGALG00015011943	6.1203	4.73316	6.86824e-06	0.00125113
2:110655865	ENSGALG00015011943	6.1203	4.73316	6.86824e-06	0.00125113
2:110665938	ENSGALG00015011943	6.1203	4.73316	6.86824e-06	0.00125113
2:145042404	ENSGALG00015001466	7.25412	4.72987	6.96063e-06	0.00126418
2:145045035	ENSGALG00015001466	7.03155	4.7196	7.25708e-06	0.00130455
21:961892	ENSGALG00015025721	3.7661	4.71441	7.41163e-06	0.00132603
6:24912883	ENSGALG00015027422	6.51979	4.71306	7.45251e-06	0.0013313
2:145098995	ENSGALG00015001466	7.25328	4.71074	7.5227e-06	0.00134094
2:145052260	ENSGALG00015001466	6.45182	4.70051	7.84133e-06	0.00138398
2:110626606	ENSGALG00015011893	4.78576	4.69768	7.93153e-06	0.00139589
2:110626625	ENSGALG00015011893	4.78576	4.69768	7.93153e-06	0.00139589
2:144928274	ENSGALG00015001466	7.23722	4.69753	7.93631e-06	0.0013964
2:144928284	ENSGALG00015001466	7.23722	4.69753	7.93631e-06	0.0013964
2:144928808	ENSGALG00015001466	7.23722	4.69753	7.93631e-06	0.0013964
2:144928828	ENSGALG00015001466	7.23722	4.69753	7.93631e-06	0.0013964
2:144933679	ENSGALG00015001466	7.23722	4.69753	7.93631e-06	0.0013964
2:144937010	ENSGALG00015001466	7.23722	4.69753	7.93631e-06	0.0013964
2:144937119	ENSGALG00015001466	7.23722	4.69753	7.93631e-06	0.0013964
2:144938322	ENSGALG00015001466	7.23722	4.69753	7.93631e-06	0.0013964
2:144941398	ENSGALG00015001466	7.23722	4.69753	7.93631e-06	0.0013964
2:145019599	ENSGALG00015001466	7.23722	4.69753	7.93631e-06	0.0013964
2:145020494	ENSGALG00015001466	7.23722	4.69753	7.93631e-06	0.0013964
2:145026911	ENSGALG00015001466	7.23722	4.69753	7.93631e-06	0.0013964
2:145035606	ENSGALG00015001466	7.23722	4.69753	7.93631e-06	0.0013964
2:145036140	ENSGALG00015001466	7.23722	4.69753	7.93631e-06	0.0013964
2:145040851	ENSGALG00015001466	7.23722	4.69753	7.93631e-06	0.0013964
2:145040871	ENSGALG00015001466	7.23722	4.69753	7.93631e-06	0.0013964
2:145041809	ENSGALG00015001466	7.23722	4.69753	7.93631e-06	0.0013964
2:145042908	ENSGALG00015001466	7.23722	4.69753	7.93631e-06	0.0013964
2:145047419	ENSGALG00015001466	7.23722	4.69753	7.93631e-06	0.0013964
2:145050412	ENSGALG00015001466	7.23722	4.69753	7.93631e-06	0.0013964
2:145050432	ENSGALG00015001466	7.23722	4.69753	7.93631e-06	0.0013964
2:145050657	ENSGALG00015001466	7.23722	4.69753	7.93631e-06	0.0013964
2:145050997	ENSGALG00015001466	7.23722	4.69753	7.93631e-06	0.0013964
2:145051358	ENSGALG00015001466	7.23722	4.69753	7.93631e-06	0.0013964
2:145052568	ENSGALG00015001466	7.23722	4.69753	7.93631e-06	0.0013964
2:145052786	ENSGALG00015001466	7.23722	4.69753	7.93631e-06	0.0013964
2:145054847	ENSGALG00015001466	7.23722	4.69753	7.93631e-06	0.0013964
2:145055945	ENSGALG00015001466	7.23722	4.69753	7.93631e-06	0.0013964
2:145056160	ENSGALG00015001466	7.23722	4.69753	7.93631e-06	0.0013964
2:145056404	ENSGALG00015001466	7.23722	4.69753	7.93631e-06	0.0013964
2:145056978	ENSGALG00015001466	7.23722	4.69753	7.93631e-06	0.0013964
2:145057079	ENSGALG00015001466	7.23722	4.69753	7.93631e-06	0.0013964
2:145069221	ENSGALG00015001466	7.23722	4.69753	7.93631e-06	0.0013964
2:145093025	ENSGALG00015001466	7.23722	4.69753	7.93631e-06	0.0013964
2:145093085	ENSGALG00015001466	7.23722	4.69753	7.93631e-06	0.0013964
2:145093324	ENSGALG00015001466	7.23722	4.69753	7.93631e-06	0.0013964
2:145093745	ENSGALG00015001466	7.23722	4.69753	7.93631e-06	0.0013964
2:145093747	ENSGALG00015001466	7.23722	4.69753	7.93631e-06	0.0013964
2:145097227	ENSGALG00015001466	7.23722	4.69753	7.93631e-06	0.0013964
2:145101001	ENSGALG00015001466	-7.23722	-4.69753	7.93631e-06	0.0013964
2:145110109	ENSGALG00015001466	7.23722	4.69753	7.93631e-06	0.0013964
2:145129338	ENSGALG00015001466	7.23722	4.69753	7.93631e-06	0.0013964
2:145130218	ENSGALG00015001466	7.23722	4.69753	7.93631e-06	0.0013964
2:145134881	ENSGALG00015001466	7.23722	4.69753	7.93631e-06	0.0013964
2:145136476	ENSGALG00015001466	7.23722	4.69753	7.93631e-06	0.0013964
2:145140819	ENSGALG00015001466	7.23722	4.69753	7.93631e-06	0.0013964
2:145143018	ENSGALG00015001466	7.23722	4.69753	7.93631e-06	0.0013964
2:145368422	ENSGALG00015001466	7.23722	4.69753	7.93631e-06	0.0013964
2:145372865	ENSGALG00015001466	7.23722	4.69753	7.93631e-06	0.0013964
2:145372944	ENSGALG00015001466	7.23722	4.69753	7.93631e-06	0.0013964
2:110631445	ENSGALG00015011943	6.02031	4.6949	8.02135e-06	0.00140764
2:110631486	ENSGALG00015011943	6.02031	4.6949	8.02135e-06	0.00140764
2:110631591	ENSGALG00015011943	6.02031	4.6949	8.02135e-06	0.00140764
2:145558166	ENSGALG00015001466	6.87945	4.68354	8.39866e-06	0.00145776
1:77452904	ENSGALG00015008198	-1.85887	-4.67469	8.70421e-06	0.00149678
2:110751403	ENSGALG00015011943	5.86208	4.65723	9.33897e-06	0.0015797
13:16112000	ENSGALG00015020903	7.86838	4.65617	9.37918e-06	0.00158509
2:145096981	ENSGALG00015001466	5.90452	4.65475	9.43304e-06	0.00159194
2:145090458	ENSGALG00015001466	7.16908	4.6533	9.48831e-06	0.00159901
21:939206	ENSGALG00015025269	0.401448	4.65174	9.54796e-06	0.00160692
21:939265	ENSGALG00015025269	0.401448	4.65174	9.54796e-06	0.00160692
2:145028743	ENSGALG00015001466	6.64191	4.64551	9.79027e-06	0.00163802
2:110512363	ENSGALG00015011943	5.99277	4.64381	9.85755e-06	0.0016467
2:110512723	ENSGALG00015011943	5.99277	4.64381	9.85755e-06	0.0016467
2:110516656	ENSGALG00015011943	5.99277	4.64381	9.85755e-06	0.0016467
2:110517816	ENSGALG00015011943	5.99277	4.64381	9.85755e-06	0.0016467
2:110518231	ENSGALG00015011943	5.99277	4.64381	9.85755e-06	0.0016467
2:110521167	ENSGALG00015011943	5.99277	4.64381	9.85755e-06	0.0016467
2:110523997	ENSGALG00015011943	5.99277	4.64381	9.85755e-06	0.0016467
2:110532424	ENSGALG00015011943	5.99277	4.64381	9.85755e-06	0.0016467
2:110535875	ENSGALG00015011943	5.99277	4.64381	9.85755e-06	0.0016467
2:110536589	ENSGALG00015011943	5.99277	4.64381	9.85755e-06	0.0016467
2:110536794	ENSGALG00015011943	5.99277	4.64381	9.85755e-06	0.0016467
2:110536864	ENSGALG00015011943	5.99277	4.64381	9.85755e-06	0.0016467
2:110536892	ENSGALG00015011943	5.99277	4.64381	9.85755e-06	0.0016467
2:110537038	ENSGALG00015011943	5.99277	4.64381	9.85755e-06	0.0016467
2:110537220	ENSGALG00015011943	5.99277	4.64381	9.85755e-06	0.0016467
2:110538108	ENSGALG00015011943	5.99277	4.64381	9.85755e-06	0.0016467
2:110538209	ENSGALG00015011943	5.99277	4.64381	9.85755e-06	0.0016467
2:110538359	ENSGALG00015011943	5.99277	4.64381	9.85755e-06	0.0016467
2:110538768	ENSGALG00015011943	5.99277	4.64381	9.85755e-06	0.0016467
2:110540368	ENSGALG00015011943	5.99277	4.64381	9.85755e-06	0.0016467
2:110541170	ENSGALG00015011943	5.99277	4.64381	9.85755e-06	0.0016467
2:110549231	ENSGALG00015011943	5.99277	4.64381	9.85755e-06	0.0016467
2:110549815	ENSGALG00015011943	5.99277	4.64381	9.85755e-06	0.0016467
2:110550029	ENSGALG00015011943	5.99277	4.64381	9.85755e-06	0.0016467
2:110550140	ENSGALG00015011943	5.99277	4.64381	9.85755e-06	0.0016467
2:110550769	ENSGALG00015011943	5.99277	4.64381	9.85755e-06	0.0016467
2:110550906	ENSGALG00015011943	5.99277	4.64381	9.85755e-06	0.0016467
2:110551030	ENSGALG00015011943	5.99277	4.64381	9.85755e-06	0.0016467
2:110554841	ENSGALG00015011943	5.99277	4.64381	9.85755e-06	0.0016467
2:110555323	ENSGALG00015011943	5.99277	4.64381	9.85755e-06	0.0016467
2:110555800	ENSGALG00015011943	5.99277	4.64381	9.85755e-06	0.0016467
2:110555874	ENSGALG00015011943	5.99277	4.64381	9.85755e-06	0.0016467
2:110556049	ENSGALG00015011943	5.99277	4.64381	9.85755e-06	0.0016467
2:110556683	ENSGALG00015011943	5.99277	4.64381	9.85755e-06	0.0016467
2:110557155	ENSGALG00015011943	5.99277	4.64381	9.85755e-06	0.0016467
2:110567481	ENSGALG00015011943	5.99277	4.64381	9.85755e-06	0.0016467
2:110568744	ENSGALG00015011943	5.99277	4.64381	9.85755e-06	0.0016467
2:110569944	ENSGALG00015011943	5.99277	4.64381	9.85755e-06	0.0016467
2:110571395	ENSGALG00015011943	5.99277	4.64381	9.85755e-06	0.0016467
2:110573504	ENSGALG00015011943	5.99277	4.64381	9.85755e-06	0.0016467
2:110574926	ENSGALG00015011943	5.99277	4.64381	9.85755e-06	0.0016467
2:110575492	ENSGALG00015011943	5.99277	4.64381	9.85755e-06	0.0016467
2:110577117	ENSGALG00015011943	5.99277	4.64381	9.85755e-06	0.0016467
2:110577124	ENSGALG00015011943	5.99277	4.64381	9.85755e-06	0.0016467
2:110577160	ENSGALG00015011943	5.99277	4.64381	9.85755e-06	0.0016467
2:110577178	ENSGALG00015011943	5.99277	4.64381	9.85755e-06	0.0016467
2:110577469	ENSGALG00015011943	5.99277	4.64381	9.85755e-06	0.0016467
2:110577672	ENSGALG00015011943	5.99277	4.64381	9.85755e-06	0.0016467
2:110578278	ENSGALG00015011943	5.99277	4.64381	9.85755e-06	0.0016467
2:110591687	ENSGALG00015011943	5.99277	4.64381	9.85755e-06	0.0016467
2:110594154	ENSGALG00015011943	5.99277	4.64381	9.85755e-06	0.0016467
2:110613932	ENSGALG00015011943	5.99277	4.64381	9.85755e-06	0.0016467
2:110616177	ENSGALG00015011943	5.99277	4.64381	9.85755e-06	0.0016467
21:876167	ENSGALG00015025269	0.441178	4.64146	9.95097e-06	0.00165837
2:110577381	ENSGALG00015011943	6.03074	4.64009	1.00061e-05	0.00166516
2:110577403	ENSGALG00015011943	6.03074	4.64009	1.00061e-05	0.00166516
2:110759015	ENSGALG00015011943	5.83509	4.62682	1.05539e-05	0.00173283
2:110759045	ENSGALG00015011893	4.64973	4.6236	1.06911e-05	0.00174985
2:110631237	ENSGALG00015011893	4.52818	4.61558	1.10402e-05	0.00179334
2:110623911	ENSGALG00015011893	4.58868	4.61145	1.12246e-05	0.00181558
21:960523	ENSGALG00015025269	0.45774	4.61135	1.1229e-05	0.00181618
2:110829784	ENSGALG00015011943	5.4554	4.61052	1.12662e-05	0.00182078
2:110623904	ENSGALG00015011893	4.39095	4.60398	1.15651e-05	0.00185737
2:145061057	ENSGALG00015001466	7.04835	4.60333	1.15954e-05	0.00186105
2:145569840	ENSGALG00015001466	7.35023	4.58745	1.2355e-05	0.00195329
6:24928488	ENSGALG00015027422	6.53995	4.57914	1.27716e-05	0.00200296
2:110616184	ENSGALG00015011893	4.50619	4.57428	1.30213e-05	0.00203298
2:110626675	ENSGALG00015011893	4.75191	4.56785	1.33595e-05	0.00207245
2:110626700	ENSGALG00015011893	4.75191	4.56785	1.33595e-05	0.00207245
2:110759015	ENSGALG00015011893	4.60972	4.55465	1.40798e-05	0.0021581
2:110638706	ENSGALG00015011943	5.79517	4.54797	1.44588e-05	0.00220273
2:110638750	ENSGALG00015011943	5.79517	4.54797	1.44588e-05	0.00220273
2:110520115	ENSGALG00015011943	5.73884	4.54413	1.46809e-05	0.00222721
2:110577669	ENSGALG00015011943	5.61718	4.52769	1.56701e-05	0.00233984
2:110631521	ENSGALG00015011943	5.5655	4.51488	1.64852e-05	0.00243098
2:145035132	ENSGALG00015001466	6.70902	4.50153	1.73779e-05	0.0025298
2:145365371	ENSGALG00015001466	6.59673	4.4997	1.7504e-05	0.00254307
2:110616184	ENSGALG00015011943	5.54259	4.48989	1.81942e-05	0.00261775
2:110742926	ENSGALG00015011943	5.80186	4.48285	1.87064e-05	0.00267291
2:110512363	ENSGALG00015011893	4.6529	4.47768	1.9091e-05	0.00271422
2:110512723	ENSGALG00015011893	4.6529	4.47768	1.9091e-05	0.00271422
2:110516656	ENSGALG00015011893	4.6529	4.47768	1.9091e-05	0.00271422
2:110517816	ENSGALG00015011893	4.6529	4.47768	1.9091e-05	0.00271422
2:110518231	ENSGALG00015011893	4.6529	4.47768	1.9091e-05	0.00271422
2:110521167	ENSGALG00015011893	4.6529	4.47768	1.9091e-05	0.00271422
2:110523997	ENSGALG00015011893	4.6529	4.47768	1.9091e-05	0.00271422
2:110532424	ENSGALG00015011893	4.6529	4.47768	1.9091e-05	0.00271422
2:110535875	ENSGALG00015011893	4.6529	4.47768	1.9091e-05	0.00271422
2:110536589	ENSGALG00015011893	4.6529	4.47768	1.9091e-05	0.00271422
2:110536794	ENSGALG00015011893	4.6529	4.47768	1.9091e-05	0.00271422
2:110536864	ENSGALG00015011893	4.6529	4.47768	1.9091e-05	0.00271422
2:110536892	ENSGALG00015011893	4.6529	4.47768	1.9091e-05	0.00271422
2:110537038	ENSGALG00015011893	4.6529	4.47768	1.9091e-05	0.00271422
2:110537220	ENSGALG00015011893	4.6529	4.47768	1.9091e-05	0.00271422
2:110538108	ENSGALG00015011893	4.6529	4.47768	1.9091e-05	0.00271422
2:110538209	ENSGALG00015011893	4.6529	4.47768	1.9091e-05	0.00271422
2:110538359	ENSGALG00015011893	4.6529	4.47768	1.9091e-05	0.00271422
2:110538768	ENSGALG00015011893	4.6529	4.47768	1.9091e-05	0.00271422
2:110540368	ENSGALG00015011893	4.6529	4.47768	1.9091e-05	0.00271422
2:110541170	ENSGALG00015011893	4.6529	4.47768	1.9091e-05	0.00271422
2:110549231	ENSGALG00015011893	4.6529	4.47768	1.9091e-05	0.00271422
2:110549815	ENSGALG00015011893	4.6529	4.47768	1.9091e-05	0.00271422
2:110550029	ENSGALG00015011893	4.6529	4.47768	1.9091e-05	0.00271422
2:110550140	ENSGALG00015011893	4.6529	4.47768	1.9091e-05	0.00271422
2:110550769	ENSGALG00015011893	4.6529	4.47768	1.9091e-05	0.00271422
2:110550906	ENSGALG00015011893	4.6529	4.47768	1.9091e-05	0.00271422
2:110551030	ENSGALG00015011893	4.6529	4.47768	1.9091e-05	0.00271422
2:110554841	ENSGALG00015011893	4.6529	4.47768	1.9091e-05	0.00271422
2:110555323	ENSGALG00015011893	4.6529	4.47768	1.9091e-05	0.00271422
2:110555800	ENSGALG00015011893	4.6529	4.47768	1.9091e-05	0.00271422
2:110555874	ENSGALG00015011893	4.6529	4.47768	1.9091e-05	0.00271422
2:110556049	ENSGALG00015011893	4.6529	4.47768	1.9091e-05	0.00271422
2:110556683	ENSGALG00015011893	4.6529	4.47768	1.9091e-05	0.00271422
2:110557155	ENSGALG00015011893	4.6529	4.47768	1.9091e-05	0.00271422
2:110567481	ENSGALG00015011893	4.6529	4.47768	1.9091e-05	0.00271422
2:110568744	ENSGALG00015011893	4.6529	4.47768	1.9091e-05	0.00271422
2:110569944	ENSGALG00015011893	4.6529	4.47768	1.9091e-05	0.00271422
2:110571395	ENSGALG00015011893	4.6529	4.47768	1.9091e-05	0.00271422
2:110573504	ENSGALG00015011893	4.6529	4.47768	1.9091e-05	0.00271422
2:110574926	ENSGALG00015011893	4.6529	4.47768	1.9091e-05	0.00271422
2:110575492	ENSGALG00015011893	4.6529	4.47768	1.9091e-05	0.00271422
2:110577117	ENSGALG00015011893	4.6529	4.47768	1.9091e-05	0.00271422
2:110577124	ENSGALG00015011893	4.6529	4.47768	1.9091e-05	0.00271422
2:110577160	ENSGALG00015011893	4.6529	4.47768	1.9091e-05	0.00271422
2:110577178	ENSGALG00015011893	4.6529	4.47768	1.9091e-05	0.00271422
2:110577469	ENSGALG00015011893	4.6529	4.47768	1.9091e-05	0.00271422
2:110577672	ENSGALG00015011893	4.6529	4.47768	1.9091e-05	0.00271422
2:110578278	ENSGALG00015011893	4.6529	4.47768	1.9091e-05	0.00271422
2:110591687	ENSGALG00015011893	4.6529	4.47768	1.9091e-05	0.00271422
2:110594154	ENSGALG00015011893	4.6529	4.47768	1.9091e-05	0.00271422
2:110613932	ENSGALG00015011893	4.6529	4.47768	1.9091e-05	0.00271422
2:110616177	ENSGALG00015011893	4.6529	4.47768	1.9091e-05	0.00271422
15:4512681	ENSGALG00015026475	1.45809	4.47304	1.94423e-05	0.00275181
13:10495468	ENSGALG00015022777	2.21486	4.46989	1.96851e-05	0.00277684
28:1455558	ENSGALG00015024279	1.98159	4.46652	1.99472e-05	0.00280393
2:110626606	ENSGALG00015011943	5.72853	4.46294	2.02295e-05	0.00283352
2:110626625	ENSGALG00015011943	5.72853	4.46294	2.02295e-05	0.00283352
2:145022109	ENSGALG00015001466	6.8957	4.46089	2.03932e-05	0.00285056
2:145022121	ENSGALG00015001466	6.8957	4.46089	2.03932e-05	0.00285056
2:145050832	ENSGALG00015001466	6.8957	4.46089	2.03932e-05	0.00285056
2:145084954	ENSGALG00015001466	6.8957	4.46089	2.03932e-05	0.00285056
2:110621595	ENSGALG00015011943	5.73466	4.45813	2.06153e-05	0.00287426
2:110622032	ENSGALG00015011943	5.73466	4.45813	2.06153e-05	0.00287426
2:110622197	ENSGALG00015011943	5.73466	4.45813	2.06153e-05	0.00287426
2:110622305	ENSGALG00015011943	5.73466	4.45813	2.06153e-05	0.00287426
2:110622370	ENSGALG00015011943	5.73466	4.45813	2.06153e-05	0.00287426
2:110622393	ENSGALG00015011943	5.73466	4.45813	2.06153e-05	0.00287426
2:110623057	ENSGALG00015011943	5.73466	4.45813	2.06153e-05	0.00287426
2:110625505	ENSGALG00015011943	5.73466	4.45813	2.06153e-05	0.00287426
2:110628762	ENSGALG00015011943	5.73466	4.45813	2.06153e-05	0.00287426
2:110628988	ENSGALG00015011943	5.73466	4.45813	2.06153e-05	0.00287426
2:110629373	ENSGALG00015011943	5.73466	4.45813	2.06153e-05	0.00287426
2:110630672	ENSGALG00015011943	5.73466	4.45813	2.06153e-05	0.00287426
2:110631093	ENSGALG00015011943	5.73466	4.45813	2.06153e-05	0.00287426
2:110635567	ENSGALG00015011943	5.73466	4.45813	2.06153e-05	0.00287426
2:110635680	ENSGALG00015011943	5.73466	4.45813	2.06153e-05	0.00287426
2:110635959	ENSGALG00015011943	5.73466	4.45813	2.06153e-05	0.00287426
21:939206	ENSGALG00015025757	1.78461	4.45566	2.08163e-05	0.00289485
21:939265	ENSGALG00015025757	1.78461	4.45566	2.08163e-05	0.00289485
2:110612863	ENSGALG00015011893	4.61275	4.45178	2.11358e-05	0.00292818
2:110613598	ENSGALG00015011893	4.61275	4.45178	2.11358e-05	0.00292818
6:24912883	ENSGALG00015027914	4.82761	4.45035	2.12542e-05	0.00293972
2:144937411	ENSGALG00015001466	-6.49683	-4.44539	2.16713e-05	0.00298377
6:24912939	ENSGALG00015027914	5.28825	4.44528	2.1681e-05	0.0029847
6:24928551	ENSGALG00015027422	6.62732	4.44192	2.19684e-05	0.00301406
2:110551518	ENSGALG00015011893	4.43469	4.43947	2.21798e-05	0.00303504
2:110553705	ENSGALG00015011893	4.43469	4.43947	2.21798e-05	0.00303504
2:110577062	ENSGALG00015011893	4.43469	4.43947	2.21798e-05	0.00303504
2:110636939	ENSGALG00015011943	5.67622	4.43003	2.30149e-05	0.00311928
2:145375310	ENSGALG00015001466	7.05182	4.41243	2.46523e-05	0.00328421
6:24912939	ENSGALG00015027422	6.76295	4.41042	2.48456e-05	0.00330316
2:110628804	ENSGALG00015011943	5.70134	4.40581	2.5297e-05	0.00334886
2:110628812	ENSGALG00015011943	5.70134	4.40581	2.5297e-05	0.00334886
21:939206	ENSGALG00015025950	-4.12081	-4.39928	2.59483e-05	0.0034134
21:939265	ENSGALG00015025950	-4.12081	-4.39928	2.59483e-05	0.0034134
2:110577271	ENSGALG00015011893	4.51785	4.39511	2.63733e-05	0.00345604
2:145043563	ENSGALG00015001466	6.73907	4.39448	2.64377e-05	0.00346233
2:145050760	ENSGALG00015001466	6.94654	4.39432	2.64541e-05	0.00346384
2:145050777	ENSGALG00015001466	6.94654	4.39432	2.64541e-05	0.00346384
2:145050790	ENSGALG00015001466	6.94654	4.39432	2.64541e-05	0.00346384
2:110743082	ENSGALG00015011943	5.58207	4.38963	2.69415e-05	0.00351119
2:110666768	ENSGALG00015011893	4.47105	4.3798	2.79903e-05	0.00361316
2:145084559	ENSGALG00015001466	5.89221	4.37868	2.81122e-05	0.00362508
6:24880343	ENSGALG00015027422	6.90653	4.37622	2.83815e-05	0.0036505
6:24903692	ENSGALG00015027422	6.90653	4.37622	2.83815e-05	0.0036505
6:24912517	ENSGALG00015027422	6.90653	4.37622	2.83815e-05	0.0036505
6:24912522	ENSGALG00015027422	6.90653	4.37622	2.83815e-05	0.0036505
6:24930048	ENSGALG00015027422	6.90653	4.37622	2.83815e-05	0.0036505
2:145019400	ENSGALG00015001466	6.94143	4.37532	2.84811e-05	0.0036595
21:939370	ENSGALG00015025269	0.437355	4.37406	2.86209e-05	0.00367223
21:940575	ENSGALG00015025269	0.437355	4.37406	2.86209e-05	0.00367223
21:959428	ENSGALG00015025269	0.437355	4.37406	2.86209e-05	0.00367223
21:960286	ENSGALG00015025269	0.437355	4.37406	2.86209e-05	0.00367223
2:110577271	ENSGALG00015011943	5.62064	4.37336	2.8698e-05	0.0036799
2:110577669	ENSGALG00015011893	4.35948	4.36486	2.96601e-05	0.00377192
2:145051400	ENSGALG00015001466	6.48935	4.36236	2.99482e-05	0.00379946
2:145051404	ENSGALG00015001466	6.48935	4.36236	2.99482e-05	0.00379946
2:110625611	ENSGALG00015011943	5.57838	4.35685	3.0595e-05	0.00386139
2:110629135	ENSGALG00015011943	5.57838	4.35685	3.0595e-05	0.00386139
2:110623904	ENSGALG00015011943	5.23692	4.3567	3.06122e-05	0.00386322
2:110575706	ENSGALG00015011943	5.30773	4.35638	3.06506e-05	0.00386679
2:110751640	ENSGALG00015011943	5.54636	4.35562	3.07403e-05	0.00387528
2:110656733	ENSGALG00015011893	4.61932	4.35335	3.10119e-05	0.00390116
1:77452854	ENSGALG00015008198	-1.74342	-4.35062	3.13409e-05	0.00393135
2:110520115	ENSGALG00015011893	4.39897	4.31695	3.56888e-05	0.0043315
6:24928656	ENSGALG00015027422	6.12165	4.31612	3.58022e-05	0.00434037
2:110626675	ENSGALG00015011943	5.65386	4.31093	3.65246e-05	0.0044058
2:110626700	ENSGALG00015011943	5.65386	4.31093	3.65246e-05	0.0044058
2:110551518	ENSGALG00015011943	5.38795	4.2957	3.87246e-05	0.00460077
2:110553705	ENSGALG00015011943	5.38795	4.2957	3.87246e-05	0.00460077
2:110577062	ENSGALG00015011943	5.38795	4.2957	3.87246e-05	0.00460077
2:110666768	ENSGALG00015011517	-1.19874	-4.28815	3.9863e-05	0.0047028
2:145035696	ENSGALG00015001466	6.7383	4.26867	4.29479e-05	0.00497382
2:145052376	ENSGALG00015001466	6.80619	4.26417	4.36934e-05	0.00503771
2:145366674	ENSGALG00015001466	6.72214	4.26219	4.40243e-05	0.00506565
6:24912981	ENSGALG00015027914	4.63267	4.26044	4.4319e-05	0.00509115
6:24913006	ENSGALG00015027914	4.63267	4.26044	4.4319e-05	0.00509115
6:24913133	ENSGALG00015027914	4.63267	4.26044	4.4319e-05	0.00509115
6:24913262	ENSGALG00015027914	4.63267	4.26044	4.4319e-05	0.00509115
6:24913367	ENSGALG00015027914	4.63267	4.26044	4.4319e-05	0.00509115
6:24880343	ENSGALG00015027914	5.24098	4.25775	4.47777e-05	0.00513163
6:24903692	ENSGALG00015027914	5.24098	4.25775	4.47777e-05	0.00513163
6:24912517	ENSGALG00015027914	5.24098	4.25775	4.47777e-05	0.00513163
6:24912522	ENSGALG00015027914	5.24098	4.25775	4.47777e-05	0.00513163
6:24930048	ENSGALG00015027914	5.24098	4.25775	4.47777e-05	0.00513163
2:110623911	ENSGALG00015011943	5.35531	4.25381	4.54551e-05	0.00519019
2:145123350	ENSGALG00015001466	6.4484	4.24981	4.61541e-05	0.00524949
2:145031741	ENSGALG00015001466	6.02738	4.24632	4.67714e-05	0.00530118
2:110743854	ENSGALG00015011943	5.2572	4.24574	4.68754e-05	0.00530953
2:110743861	ENSGALG00015011943	5.2572	4.24574	4.68754e-05	0.00530953
2:110575706	ENSGALG00015011893	4.15497	4.24402	4.7184e-05	0.00533496
2:110759045	ENSGALG00015011943	5.38519	4.22672	5.03928e-05	0.0056003
2:110751604	ENSGALG00015011943	5.41999	4.22187	5.13295e-05	0.00567676
2:145083300	ENSGALG00015001466	6.08246	4.21933	5.18271e-05	0.00571662
2:145083304	ENSGALG00015001466	6.08246	4.21933	5.18271e-05	0.00571662
6:24928473	ENSGALG00015027422	6.30024	4.21548	5.25886e-05	0.00577903
23:2054659	ENSGALG00015021204	-7.80598	-4.20811	5.40785e-05	0.00589724
23:2029391	ENSGALG00015021204	-7.76992	-4.2045	5.48227e-05	0.0059577
2:145085335	ENSGALG00015001466	6.54919	4.18525	5.89608e-05	0.00628593
2:145125187	ENSGALG00015001466	6.54919	4.18525	5.89608e-05	0.00628593
2:110666947	ENSGALG00015011517	-1.17272	-4.17198	6.1988e-05	0.00652116
17:532594	ENSGALG00015027788	2.43334	4.16144	6.44982e-05	0.00671488
23:1548534	ENSGALG00015021398	10.2993	4.14424	6.88024e-05	0.00704619
2:110751640	ENSGALG00015011590	6.59815	4.13639	7.08572e-05	0.00719889
6:24813849	ENSGALG00015027422	7.2475	4.12553	7.37976e-05	0.00741424
6:24876711	ENSGALG00015027914	4.9157	4.12392	7.42456e-05	0.00744589
2:145095325	ENSGALG00015001466	6.22027	4.11532	7.66689e-05	0.00762078
13:16112000	ENSGALG00015022162	8.70445	4.1038	8.00387e-05	0.00786349
6:24912981	ENSGALG00015027422	5.76532	4.09557	8.25309e-05	0.00804331
6:24913006	ENSGALG00015027422	5.76532	4.09557	8.25309e-05	0.00804331
6:24913133	ENSGALG00015027422	5.76532	4.09557	8.25309e-05	0.00804331
6:24913262	ENSGALG00015027422	5.76532	4.09557	8.25309e-05	0.00804331
6:24913367	ENSGALG00015027422	5.76532	4.09557	8.25309e-05	0.00804331
2:145076696	ENSGALG00015001466	6.21522	4.09015	8.42129e-05	0.00815825
23:2028283	ENSGALG00015021204	-7.99879	-4.0859	8.55538e-05	0.00825319
23:2028293	ENSGALG00015021204	-7.99879	-4.0859	8.55538e-05	0.00825319
2:110630362	ENSGALG00015011943	5.33988	4.08338	8.63603e-05	0.00831097
23:2028283	ENSGALG00015024469	2.62602	4.07656	8.85767e-05	0.00846472
23:2028293	ENSGALG00015024469	2.62602	4.07656	8.85767e-05	0.00846472
23:2029804	ENSGALG00015021204	-7.64201	-4.07486	8.91372e-05	0.00850277
2:110666947	ENSGALG00015011893	4.20844	4.07335	8.96385e-05	0.00853844
23:2028283	ENSGALG00015024337	-8.08245	-4.07195	9.01058e-05	0.00856932
23:2028293	ENSGALG00015024337	-8.08245	-4.07195	9.01058e-05	0.00856932
2:145039716	ENSGALG00015001466	6.14558	4.06709	9.17445e-05	0.00868339
2:110631209	ENSGALG00015011943	4.94234	4.05697	9.52484e-05	0.00892153
23:2059381	ENSGALG00015024469	2.6085	4.05118	9.73127e-05	0.00905963
14:4637387	ENSGALG00015025608	5.28153	4.05028	9.76378e-05	0.00908041
2:110577381	ENSGALG00015011893	4.28302	4.03086	0.000104896	0.00955843
2:110577403	ENSGALG00015011893	4.28302	4.03086	0.000104896	0.00955843
23:1613545	ENSGALG00015024428	0.0189959	4.02173	0.000108484	0.00979587
2:110751772	ENSGALG00015011893	3.89971	4.01752	0.000110176	0.00990676
6:24928473	ENSGALG00015027914	4.69399	4.01651	0.000110586	0.00993428

## Sheet: Table S6
Table S6 Ratio values of significant SNPs
Trait	SNP	t_AD_dom	t_AD_add	Ratio
CEN500	1:78321985	5.73174	-6.3709	0.899675
CEN500	2:110551030	5.16505	-5.96261	0.86624
CEN500	2:110618426	5.08069	-5.99415	0.847608
CEN600	1:78099258	2.91736	-4.92985	0.591775
CEN600	1:78099266	2.94058	-4.92523	0.597044
CEN600	1:78321985	4.18296	-4.98013	0.83993
CEN600	1:80482589	5.29966	-5.68029	0.932991
CEN600	1:80512821	5.17532	-5.55514	0.931627
CEN600	1:80526226	5.31749	-5.67769	0.936559
CEN600	1:80526366	5.29872	-5.68354	0.932292
CEN600	1:80527202	5.03045	-5.22558	0.962659
CEN600	1:80527682	5.29872	-5.68354	0.932292
CEN600	1:80527967	5.02996	-5.22519	0.962637
CEN600	1:80528001	5.29872	-5.68354	0.932292
CEN600	1:80528011	5.29872	-5.68354	0.932292
CEN600	1:80528031	5.29872	-5.68354	0.932292
CEN600	1:80528070	5.29872	-5.68354	0.932292
CEN600	1:80528103	5.29872	-5.68354	0.932292
CEN600	1:80528130	5.27536	-5.69155	0.926876
CEN600	1:80528505	5.32971	-5.673	0.939487
CEN600	1:80533405	5.29872	-5.68354	0.932292
CEN600	1:80533411	4.18038	-5.0149	0.833592
CEN600	1:80533859	5.29872	-5.68354	0.932292
CEN600	1:80541002	5.43145	-5.63333	0.964163
CEN600	1:128116340	-5.03354	-0.740134	6.80085
CEN600	1:130333273	4.23129	-5.0613	0.836009
CEN600	2:110509626	4.49247	-5.43834	0.826074
CEN600	2:110510027	4.07177	-5.05777	0.805052
CEN600	2:110512363	4.47004	-5.27501	0.847399
CEN600	2:110512723	4.43569	-5.28924	0.838625
CEN600	2:110516656	4.42372	-5.29365	0.835665
CEN600	2:110517816	4.49083	-5.26533	0.852906
CEN600	2:110518231	4.44553	-5.28681	0.840872
CEN600	2:110519411	4.42767	-5.29533	0.836146
CEN600	2:110520115	4.45946	-5.27857	0.844824
CEN600	2:110521167	4.45946	-5.27857	0.844824
CEN600	2:110523997	4.41589	-5.30189	0.83289
CEN600	2:110527126	4.95797	-5.78531	0.856993
CEN600	2:110528110	4.7435	-5.87715	0.807109
CEN600	2:110532424	4.34315	-5.23763	0.82922
CEN600	2:110535875	4.43569	-5.28924	0.838625
CEN600	2:110536496	4.1366	-5.16135	0.801457
CEN600	2:110536794	4.34893	-5.33183	0.815654
CEN600	2:110536864	4.58079	-5.2215	0.877294
CEN600	2:110536892	4.49463	-5.26816	0.853169
CEN600	2:110537038	4.40901	-5.30086	0.831754
CEN600	2:110537220	4.43569	-5.28924	0.838625
CEN600	2:110538108	4.4249	-5.29295	0.835999
CEN600	2:110538209	4.4249	-5.29295	0.835999
CEN600	2:110538359	4.45946	-5.27857	0.844824
CEN600	2:110538768	4.4616	-5.27983	0.845027
CEN600	2:110540368	4.42387	-5.29492	0.835493
CEN600	2:110541170	4.38083	-5.30227	0.826218
CEN600	2:110549231	4.29843	-5.3411	0.804784
CEN600	2:110549815	3.93578	-5.17233	0.76093
CEN600	2:110550029	4.27321	-5.34961	0.798789
CEN600	2:110550140	4.2136	-5.27904	0.798175
CEN600	2:110550769	4.53083	-5.61751	0.806555
CEN600	2:110551030	5.25269	-6.22844	0.84334
CEN600	2:110551518	3.98029	-5.08251	0.783135
CEN600	2:110553705	4.1474	-5.00214	0.829125
CEN600	2:110554841	3.71622	-4.92987	0.753817
CEN600	2:110555323	4.39987	-5.29049	0.831656
CEN600	2:110555800	4.38366	-5.29566	0.827784
CEN600	2:110555874	3.91111	-5.05172	0.774214
CEN600	2:110556049	4.24885	-5.36074	0.792586
CEN600	2:110557155	4.24691	-5.36096	0.792192
CEN600	2:110567481	4.1485	-5.222	0.794427
CEN600	2:110568744	4.44801	-5.27197	0.843709
CEN600	2:110569944	4.39987	-5.29049	0.831656
CEN600	2:110571395	4.17583	-5.38955	0.774801
CEN600	2:110573504	3.95059	-5.03639	0.784409
CEN600	2:110574926	4.2426	-5.36544	0.790727
CEN600	2:110575492	3.84809	-4.99775	0.769964
CEN600	2:110575706	4.30088	-5.33997	0.805413
CEN600	2:110577062	3.97902	-5.06966	0.784869
CEN600	2:110577117	3.94976	-5.04665	0.78265
CEN600	2:110577124	4.23741	-5.36021	0.790531
CEN600	2:110577160	4.30128	-5.33901	0.805633
CEN600	2:110577178	4.23702	-5.36606	0.789596
CEN600	2:110577271	4.15526	-5.39883	0.769659
CEN600	2:110577381	4.42836	-5.27318	0.839789
CEN600	2:110577403	4.30418	-5.33381	0.806962
CEN600	2:110577469	4.26088	-5.35638	0.795478
CEN600	2:110577669	4.41126	-5.28669	0.834409
CEN600	2:110577672	4.41126	-5.28669	0.834409
CEN600	2:110578278	3.99943	-5.13986	0.77812
CEN600	2:110591687	4.02192	-5.33201	0.754297
CEN600	2:110594154	4.4332	-5.27829	0.839893
CEN600	2:110594932	3.89523	-5.19227	0.750198
CEN600	2:110595015	4.79118	-6.00206	0.798256
CEN600	2:110595022	4.78283	-6.00367	0.796651
CEN600	2:110595038	4.78837	-6.01747	0.795745
CEN600	2:110595143	4.76632	-5.79693	0.822215
CEN600	2:110595172	4.50135	-5.92059	0.760287
CEN600	2:110595186	3.8396	-5.0971	0.753291
CEN600	2:110595196	3.84085	-5.09506	0.753838
CEN600	2:110595198	4.36389	-5.5126	0.791621
CEN600	2:110595244	3.98353	-5.26624	0.756428
CEN600	2:110595285	4.8989	-6.12546	0.79976
CEN600	2:110595309	4.38694	-5.64121	0.777659
CEN600	2:110595522	4.8989	-6.12546	0.79976
CEN600	2:110595676	4.8989	-6.12546	0.79976
CEN600	2:110598704	4.71358	-6.05047	0.779044
CEN600	2:110598876	4.91147	-6.12683	0.801633
CEN600	2:110599260	4.27412	-5.81306	0.735262
CEN600	2:110599909	4.57827	-5.9195	0.773422
CEN600	2:110600221	4.75547	-5.98402	0.794695
CEN600	2:110600294	4.28508	-5.57364	0.768812
CEN600	2:110600318	4.84891	-6.08669	0.796642
CEN600	2:110600880	4.84264	-6.15145	0.787236
CEN600	2:110601273	4.98355	-6.09144	0.818123
CEN600	2:110602051	4.5616	-5.64025	0.808758
CEN600	2:110602143	4.9215	-5.90334	0.833681
CEN600	2:110602387	4.99879	-6.08678	0.821254
CEN600	2:110602554	4.99316	-6.08874	0.820065
CEN600	2:110604270	4.35883	-5.74374	0.758884
CEN600	2:110604361	4.76172	-6.18405	0.77
CEN600	2:110605195	4.86498	-5.90035	0.824524
CEN600	2:110605599	4.55284	-4.94733	0.920262
CEN600	2:110607644	4.98936	-6.00049	0.831492
CEN600	2:110608330	5.09247	-6.05176	0.841486
CEN600	2:110608437	5.02113	-6.07831	0.826073
CEN600	2:110608615	4.95408	-6.10754	0.811142
CEN600	2:110608811	4.88074	-6.13789	0.795182
CEN600	2:110608833	4.89612	-6.27338	0.78046
CEN600	2:110608898	5.04392	-6.27786	0.803446
CEN600	2:110608931	4.9018	-6.12952	0.799704
CEN600	2:110609054	4.83736	-6.1542	0.786026
CEN600	2:110609120	4.58853	-5.91679	0.77551
CEN600	2:110609276	4.87088	-6.14064	0.79322
CEN600	2:110610305	4.81934	-6.15732	0.782701
CEN600	2:110610476	4.5247	-5.62519	0.804364
CEN600	2:110610529	4.56006	-5.89517	0.773525
CEN600	2:110610536	4.47076	-5.93496	0.753292
CEN600	2:110612863	4.17043	-5.39523	0.772985
CEN600	2:110613598	4.24494	-5.36604	0.791075
CEN600	2:110613932	4.27522	-5.30765	0.805483
CEN600	2:110616177	4.23361	-5.37309	0.787928
CEN600	2:110616184	4.21322	-5.3809	0.782995
CEN600	2:110616275	4.19591	-5.38862	0.778661
CEN600	2:110618011	4.26518	-5.34507	0.797965
CEN600	2:110618426	5.10486	-6.29468	0.81098
CEN600	2:110621595	4.25994	-5.35875	0.79495
CEN600	2:110621771	3.96215	-4.96712	0.797676
CEN600	2:110621812	5.06984	-5.95531	0.851314
CEN600	2:110622032	4.29823	-5.34601	0.804007
CEN600	2:110622197	4.44628	-5.2763	0.842689
CEN600	2:110622248	5.09368	-6.05039	0.841876
CEN600	2:110622305	4.42311	-5.28374	0.837117
CEN600	2:110622343	5.08442	-6.05305	0.839977
CEN600	2:110622370	4.39739	-5.29603	0.830318
CEN600	2:110622393	4.46857	-5.26426	0.848851
CEN600	2:110622688	4.92088	-6.12356	0.803598
CEN600	2:110623057	3.97347	-5.01866	0.791739
CEN600	2:110623174	4.98543	-6.09561	0.817872
CEN600	2:110623736	4.46163	-5.26861	0.846832
CEN600	2:110623822	4.43512	-5.28002	0.839982
CEN600	2:110623837	4.1219	-4.95948	0.831115
CEN600	2:110623867	4.44579	-5.23723	0.848882
CEN600	2:110623904	4.48681	-5.26087	0.852865
CEN600	2:110624437	4.91059	-6.12764	0.801384
CEN600	2:110625406	4.33523	-5.33012	0.813346
CEN600	2:110625611	4.03285	-5.17535	0.779242
CEN600	2:110626261	4.50488	-5.25111	0.857891
CEN600	2:110626606	4.28644	-5.35029	0.80116
CEN600	2:110626625	4.28644	-5.35029	0.80116
CEN600	2:110626675	4.31452	-5.34125	0.807773
CEN600	2:110626700	4.46157	-5.27169	0.846326
CEN600	2:110628762	3.94997	-5.04118	0.783541
CEN600	2:110628804	4.17696	-5.20089	0.803124
CEN600	2:110628812	4.33486	-5.33084	0.813166
CEN600	2:110628988	3.94997	-5.04118	0.783541
CEN600	2:110629135	4.46997	-5.26745	0.848602
CEN600	2:110629373	4.43512	-5.28002	0.839982
CEN600	2:110630362	4.43512	-5.28002	0.839982
CEN600	2:110630672	4.10987	-4.97469	0.826156
CEN600	2:110631069	4.5156	-5.24374	0.861141
CEN600	2:110631189	4.53224	-5.23823	0.865224
CEN600	2:110631209	4.47124	-5.26524	0.8492
CEN600	2:110631445	4.18361	-5.23025	0.799887
CEN600	2:110631591	4.06263	-4.93435	0.823336
CEN600	2:110631855	3.9866	-5.02996	0.792571
CEN600	2:110632173	4.11105	-4.99722	0.822667
CEN600	2:110632247	4.28644	-5.35029	0.80116
CEN600	2:110632302	4.28644	-5.35029	0.80116
CEN600	2:110632333	4.00059	-5.02202	0.79661
CEN600	2:110632407	4.31138	-5.34543	0.806554
CEN600	2:110632462	4.37468	-5.30053	0.825329
CEN600	2:110635163	4.37455	-5.30467	0.82466
CEN600	2:110635567	4.33486	-5.33084	0.813166
CEN600	2:110635680	4.28644	-5.35029	0.80116
CEN600	2:110635959	4.27385	-5.35293	0.798413
CEN600	2:110636939	4.45776	-5.26914	0.846013
CEN600	2:110638706	4.44628	-5.2763	0.842689
CEN600	2:110638750	4.13048	-5.42437	0.761467
CEN600	2:110639189	4.41395	-5.28789	0.834728
CEN600	2:110640516	5.01897	-5.95289	0.843115
CEN600	2:110643499	4.30671	-4.96298	0.867767
CEN600	2:110644330	4.3956	-4.92717	0.892115
CEN600	2:110644337	4.3956	-4.92717	0.892115
CEN600	2:110644556	4.26178	-5.35726	0.795515
CEN600	2:110645482	4.32331	-5.33497	0.810372
CEN600	2:110651211	4.65272	-5.66007	0.822025
CEN600	2:110653862	4.36662	-5.31577	0.821446
CEN600	2:110655865	4.35046	-5.32169	0.817496
CEN600	2:110656733	4.38442	-5.31388	0.825088
CEN600	2:110656816	4.38538	-5.31204	0.825555
CEN600	2:110656860	4.38538	-5.31204	0.825555
CEN600	2:110656887	4.34966	-5.32676	0.816568
CEN600	2:110656898	4.30229	-5.3518	0.803896
CEN600	2:110662601	5.00287	-6.09522	0.820786
CEN600	2:110662666	5.243	-6.04181	0.867786
CEN600	2:110662794	4.34793	-5.31765	0.817641
CEN600	2:110662839	5.16577	-6.03368	0.856156
CEN600	2:110663884	5.15024	-6.03278	0.853709
CEN600	2:110663922	5.15024	-6.03278	0.853709
CEN600	2:110663942	5.15024	-6.03278	0.853709
CEN600	2:110665938	4.34966	-5.32676	0.816568
CEN600	2:110666768	5.32223	-5.30623	1.00302
CEN600	2:110666947	4.86926	-4.99752	0.974335
CEN600	2:110727645	4.6283	-5.18888	0.891965
CEN600	2:110729247	4.6283	-5.18888	0.891965
CEN600	2:110730152	4.56148	-5.21486	0.874708
CEN600	2:110732755	4.61573	-5.19445	0.888589
CEN600	2:110738249	4.89467	-5.06923	0.965565
CEN600	2:110738597	4.66098	-5.17804	0.900144
CEN600	2:110738674	4.62796	-5.19152	0.891446
CEN600	2:110739003	4.6283	-5.18888	0.891965
CEN600	2:110739073	4.6283	-5.18888	0.891965
CEN600	2:110739194	4.6283	-5.18888	0.891965
CEN600	2:110739242	4.80693	-5.10812	0.941037
CEN600	2:110739306	4.60662	-5.1968	0.886434
CEN600	2:110739320	4.60662	-5.1968	0.886434
CEN600	2:110739493	4.61807	-5.1918	0.889493
CEN600	2:110739728	4.77119	-5.12278	0.931367
CEN600	2:110740185	4.62853	-5.19185	0.891499
CEN600	2:110740271	4.61807	-5.1918	0.889493
CEN600	2:110740361	4.65359	-5.17812	0.898703
CEN600	2:110740515	4.65359	-5.17812	0.898703
CEN600	2:110740536	5.11551	-5.64502	0.906199
CEN600	2:110740597	4.79521	-5.11594	0.937308
CEN600	2:110740655	5.49483	-5.81269	0.945316
CEN600	2:110740997	4.61807	-5.1918	0.889493
CEN600	2:110741043	4.50125	-5.08633	0.88497
CEN600	2:110742617	4.82596	-5.10405	0.945516
CEN600	2:110742660	4.73048	-5.14893	0.918731
CEN600	2:110742664	4.73048	-5.14893	0.918731
CEN600	2:110742750	4.65359	-5.17812	0.898703
CEN600	2:110742770	4.66903	-5.17227	0.902704
CEN600	2:110742804	4.65359	-5.17812	0.898703
CEN600	2:110742926	4.80592	-5.10966	0.940556
CEN600	2:110743082	4.79521	-5.11594	0.937308
CEN600	2:110743147	4.81533	-5.10741	0.942813
CEN600	2:110743390	4.61807	-5.1918	0.889493
CEN600	2:110743531	4.59617	-5.19975	0.883921
CEN600	2:110743533	4.59617	-5.19975	0.883921
CEN600	2:110743578	4.61807	-5.1918	0.889493
CEN600	2:110743755	4.83626	-5.0975	0.948751
CEN600	2:110743768	4.716	-5.15352	0.915103
CEN600	2:110743854	4.78121	-5.04023	0.948609
CEN600	2:110743861	4.83605	-5.09681	0.948839
CEN600	2:110744053	4.77119	-5.12278	0.931367
CEN600	2:110744110	4.80592	-5.10966	0.940556
CEN600	2:110744113	4.80592	-5.10966	0.940556
CEN600	2:110744172	4.66361	-5.17534	0.901121
CEN600	2:110744184	4.81533	-5.10741	0.942813
CEN600	2:110744189	4.81533	-5.10741	0.942813
CEN600	2:110744267	4.65359	-5.17812	0.898703
CEN600	2:110744333	4.66361	-5.17534	0.901121
CEN600	2:110744807	4.60418	-5.19938	0.885525
CEN600	2:110744818	4.60418	-5.19938	0.885525
CEN600	2:110745120	4.62963	-5.18878	0.892239
CEN600	2:110745175	5.15684	-5.68111	0.907717
CEN600	2:110745242	4.77119	-5.12278	0.931367
CEN600	2:110745379	4.65359	-5.17812	0.898703
CEN600	2:110745478	4.61807	-5.1918	0.889493
CEN600	2:110745521	4.61807	-5.1918	0.889493
CEN600	2:110745529	4.61807	-5.1918	0.889493
CEN600	2:110745545	4.77119	-5.12278	0.931367
CEN600	2:110745558	4.77119	-5.12278	0.931367
CEN600	2:110745676	4.79521	-5.11594	0.937308
CEN600	2:110746334	4.62125	-5.19135	0.890183
CEN600	2:110746712	4.51008	-5.24293	0.860221
CEN600	2:110746718	4.51008	-5.24293	0.860221
CEN600	2:110746924	4.73422	-5.14441	0.920265
CEN600	2:110746936	4.65359	-5.17812	0.898703
CEN600	2:110747000	4.7843	-5.12265	0.93395
CEN600	2:110747005	4.78007	-5.11981	0.933642
CEN600	2:110747128	4.6423	-5.18331	0.895625
CEN600	2:110747321	4.6283	-5.18888	0.891965
CEN600	2:110747328	4.6283	-5.18888	0.891965
CEN600	2:110747961	4.7204	-5.15744	0.91526
CEN600	2:110747991	4.66361	-5.17534	0.901121
CEN600	2:110748476	4.55175	-5.22032	0.871929
CEN600	2:110748675	4.78081	-5.1204	0.933679
CEN600	2:110749141	4.66415	-5.17438	0.901393
CEN600	2:110749210	4.62879	-5.18798	0.892214
CEN600	2:110749403	4.6283	-5.18888	0.891965
CEN600	2:110749438	4.6283	-5.18888	0.891965
CEN600	2:110749453	4.6283	-5.18888	0.891965
CEN600	2:110749464	4.6283	-5.18888	0.891965
CEN600	2:110749740	4.61807	-5.1918	0.889493
CEN600	2:110749798	4.61807	-5.1918	0.889493
CEN600	2:110750008	4.65359	-5.17812	0.898703
CEN600	2:110750038	4.65359	-5.17812	0.898703
CEN600	2:110750095	4.6511	-5.18084	0.89775
CEN600	2:110750249	4.81533	-5.10741	0.942813
CEN600	2:110750307	4.90319	-5.24376	0.935052
CEN600	2:110750455	4.39568	-4.96882	0.884653
CEN600	2:110750515	4.61807	-5.1918	0.889493
CEN600	2:110750667	4.59617	-5.19975	0.883921
CEN600	2:110750669	4.59617	-5.19975	0.883921
CEN600	2:110750680	4.59617	-5.19975	0.883921
CEN600	2:110750690	4.59617	-5.19975	0.883921
CEN600	2:110750695	4.59617	-5.19975	0.883921
CEN600	2:110750781	4.6283	-5.18888	0.891965
CEN600	2:110750842	4.6283	-5.18888	0.891965
CEN600	2:110750860	4.6283	-5.18888	0.891965
CEN600	2:110751067	4.60662	-5.1968	0.886434
CEN600	2:110751124	4.60662	-5.1968	0.886434
CEN600	2:110751173	4.78081	-5.1204	0.933679
CEN600	2:110751253	4.66361	-5.17534	0.901121
CEN600	2:110751403	4.34572	-5.08873	0.853989
CEN600	2:110751548	4.60662	-5.1968	0.886434
CEN600	2:110751604	4.60662	-5.1968	0.886434
CEN600	2:110752103	4.75363	-5.13059	0.926527
CEN600	2:110752474	4.61807	-5.1918	0.889493
CEN600	2:110752493	4.77119	-5.12278	0.931367
CEN600	2:110752512	4.7475	-5.13433	0.924658
CEN600	2:110752935	4.78081	-5.1204	0.933679
CEN600	2:110753479	4.6283	-5.18888	0.891965
CEN600	2:110753502	4.6283	-5.18888	0.891965
CEN600	2:110753652	4.7708	-5.12875	0.930207
CEN600	2:110753795	4.75051	-5.13129	0.925793
CEN600	2:110753800	4.78562	-5.11821	0.935018
CEN600	2:110753803	4.75051	-5.13129	0.925793
CEN600	2:110754019	4.66897	-5.17434	0.902332
CEN600	2:110754496	4.69421	-5.16144	0.909477
CEN600	2:110755221	4.75051	-5.13129	0.925793
CEN600	2:110755416	4.61807	-5.1918	0.889493
CEN600	2:110755423	4.61807	-5.1918	0.889493
CEN600	2:110755516	4.59632	-5.20163	0.883631
CEN600	2:110755531	4.59632	-5.20163	0.883631
CEN600	2:110755688	4.65359	-5.17812	0.898703
CEN600	2:110755919	4.81533	-5.10741	0.942813
CEN600	2:110755929	4.70817	-5.15882	0.912645
CEN600	2:110756149	4.65359	-5.17812	0.898703
CEN600	2:110756426	4.36536	-4.9739	0.877653
CEN600	2:110756678	4.65905	-5.17623	0.900086
CEN600	2:110756761	4.62367	-5.18999	0.890882
CEN600	2:110756904	4.61807	-5.1918	0.889493
CEN600	2:110757497	4.6283	-5.18888	0.891965
CEN600	2:110757617	4.62582	-5.19152	0.891034
CEN600	2:110758016	4.65359	-5.17812	0.898703
CEN600	2:110758356	4.58266	-5.20902	0.879755
CEN600	2:110758595	4.47388	-5.25727	0.850989
CEN600	2:110758758	4.61807	-5.1918	0.889493
CEN600	2:110759015	5.29133	-5.62466	0.940738
CEN600	2:110759045	4.76032	-5.12889	0.928138
CEN600	2:110759234	4.69413	-5.3205	0.882272
CEN600	2:110759236	4.58992	-5.2048	0.881863
CEN600	2:110759250	4.58771	-5.20736	0.881005
CEN600	2:110759324	5.10756	-5.68716	0.898086
CEN600	2:110759339	5.10756	-5.68716	0.898086
CEN600	2:110759414	4.6283	-5.18888	0.891965
CEN600	2:110759995	4.65359	-5.17812	0.898703
CEN600	2:110760095	4.77119	-5.12278	0.931367
CEN600	2:110760136	4.77119	-5.12278	0.931367
CEN600	2:110760146	4.77119	-5.12278	0.931367
CEN600	2:110760195	4.88154	-5.24331	0.931004
CEN600	2:110760542	4.56924	-5.21253	0.876588
CEN600	2:110760989	4.78081	-5.1204	0.933679
CEN600	2:110761980	4.30473	-4.92575	0.873924
CEN600	2:110762771	4.6517	-5.18342	0.897419
CEN600	2:110762982	4.63972	-5.18595	0.894671
CEN600	2:110763378	4.65934	-5.17626	0.900136
CEN600	2:110763563	4.77119	-5.12278	0.931367
CEN600	2:110763600	4.66361	-5.17534	0.901121
CEN600	2:110763847	4.66361	-5.17534	0.901121
CEN600	2:110763854	4.66361	-5.17534	0.901121
CEN600	2:110763951	4.63207	-5.18612	0.893167
CEN600	2:110764039	4.61807	-5.1918	0.889493
CEN600	2:110764065	4.66936	-5.17231	0.902761
CEN600	2:110764364	4.6283	-5.18888	0.891965
CEN600	2:110764546	4.60284	-5.19696	0.885679
CEN600	2:110764555	4.60284	-5.19696	0.885679
CEN600	2:110764606	4.63554	-5.18577	0.893896
CEN600	2:110764686	4.63575	-5.18552	0.89398
CEN600	2:110764877	4.5784	-5.21113	0.878581
CEN600	2:110764956	4.53953	-5.2294	0.868079
CEN600	2:110765014	4.79638	-5.1105	0.938534
CEN600	2:110765485	4.61807	-5.1918	0.889493
CEN600	2:110769531	4.40979	-4.99793	0.882323
CEN600	2:110774573	4.38331	-5.01807	0.873505
CEN600	2:110794670	4.96371	-5.63688	0.880578
CEN600	2:110794686	4.47803	-5.08506	0.880625
CEN600	2:110798665	4.41728	-5.17276	0.85395
CEN600	2:110799117	4.49655	-5.29184	0.849714
CEN600	2:110822250	4.17476	-5.06899	0.823588
CEN600	2:144846585	5.40661	-4.84615	1.11565
CEN600	2:144850596	5.87534	-5.29589	1.10942
CEN600	2:144850655	5.80762	-5.32879	1.08986
CEN600	2:144851958	5.79075	5.33593	1.08524
CEN600	2:144852049	5.7728	-5.34593	1.07985
CEN600	2:144852143	5.81873	-5.32035	1.09367
CEN600	2:144852538	5.81873	5.32035	1.09367
CEN600	2:144852539	5.81873	-5.32035	1.09367
CEN600	2:144911144	5.34673	-4.87589	1.09656
CEN600	2:144921799	5.83693	-5.31589	1.09802
CEN600	2:144922403	5.81873	-5.32035	1.09367
CEN600	2:144922621	5.81873	-5.32035	1.09367
CEN600	2:144923566	5.82533	-5.31944	1.0951
CEN600	2:144925439	5.54656	-5.03118	1.10244
CEN600	2:144928274	5.5397	-5.02367	1.10272
CEN600	2:144928284	5.5397	-5.02367	1.10272
CEN600	2:144928808	5.80094	-5.33029	1.0883
CEN600	2:144928828	5.80034	-5.32975	1.08829
CEN600	2:144929498	5.8074	-5.33019	1.08953
CEN600	2:144929670	5.82533	-5.31944	1.0951
CEN600	2:144930530	5.82533	-5.31944	1.0951
CEN600	2:144933297	5.77644	-5.26001	1.09818
CEN600	2:144933679	5.77531	-5.35041	1.07941
CEN600	2:144937010	5.82533	-5.31944	1.0951
CEN600	2:144937119	5.89545	-5.28133	1.11628
CEN600	2:144937411	5.90463	5.27982	1.11834
CEN600	2:144938322	5.45281	-4.87345	1.11888
CEN600	2:144941398	6.09776	-5.57103	1.09455
CEN600	2:145019400	6.07246	-5.50393	1.1033
CEN600	2:145019599	5.62705	-5.04539	1.11529
CEN600	2:145020007	5.61114	-5.06287	1.10829
CEN600	2:145020494	5.60235	-5.05599	1.10806
CEN600	2:145021793	5.2065	-4.61583	1.12797
CEN600	2:145022059	5.62976	-5.0506	1.11467
CEN600	2:145022109	5.63891	-5.04471	1.11779
CEN600	2:145022121	5.88729	-4.93784	1.19228
CEN600	2:145026911	5.60865	-5.0564	1.10922
CEN600	2:145028743	5.64046	-4.91414	1.1478
CEN600	2:145029920	5.53451	-5.08486	1.08843
CEN600	2:145031741	5.62044	-5.04614	1.11381
CEN600	2:145031791	5.62705	-5.04539	1.11529
CEN600	2:145032571	5.62044	-5.04614	1.11381
CEN600	2:145032959	5.62044	-5.04614	1.11381
CEN600	2:145032981	5.62044	-5.04614	1.11381
CEN600	2:145035132	5.60865	-5.0564	1.10922
CEN600	2:145035606	5.36717	-4.76624	1.12608
CEN600	2:145035696	5.3606	-4.76716	1.12449
CEN600	2:145035711	5.3606	-4.76716	1.12449
CEN600	2:145035751	5.12817	-4.51898	1.13481
CEN600	2:145036140	5.58913	-5.05992	1.10459
CEN600	2:145039142	5.03886	-4.7393	1.06321
CEN600	2:145039586	5.62044	-5.04614	1.11381
CEN600	2:145039716	5.62044	-5.04614	1.11381
CEN600	2:145040433	5.6275	-5.04874	1.11463
CEN600	2:145040709	5.62044	-5.04614	1.11381
CEN600	2:145040819	5.60753	-5.0649	1.10714
CEN600	2:145040851	5.60865	-5.0564	1.10922
CEN600	2:145040871	5.59281	-5.06327	1.10458
CEN600	2:145041243	5.62044	-5.04614	1.11381
CEN600	2:145041535	5.60725	-5.05222	1.10986
CEN600	2:145041796	5.62044	-5.04614	1.11381
CEN600	2:145041809	5.59371	-5.06308	1.1048
CEN600	2:145042404	5.35121	-4.77197	1.12138
CEN600	2:145042908	5.41789	-4.76427	1.13719
CEN600	2:145043453	5.66392	-5.01891	1.12852
CEN600	2:145043563	5.41136	-4.76309	1.1361
CEN600	2:145045035	5.62705	-5.04539	1.11529
CEN600	2:145046259	5.32654	-4.83265	1.1022
CEN600	2:145047419	5.63724	-5.04314	1.1178
CEN600	2:145050412	5.60865	-5.0564	1.10922
CEN600	2:145050432	5.18261	-4.61398	1.12324
CEN600	2:145050542	5.31894	-4.78967	1.1105
CEN600	2:145050598	5.36717	-4.76624	1.12608
CEN600	2:145050657	5.36717	-4.76624	1.12608
CEN600	2:145050760	5.61821	-5.04744	1.11308
CEN600	2:145050777	5.61332	-5.05467	1.11052
CEN600	2:145050790	5.55555	-5.08216	1.09315
CEN600	2:145050832	5.62705	-5.04539	1.11529
CEN600	2:145050997	5.62705	-5.04539	1.11529
CEN600	2:145051358	5.62044	-5.04614	1.11381
CEN600	2:145051404	5.28512	-4.66674	1.13251
CEN600	2:145052376	5.62705	-5.04539	1.11529
CEN600	2:145052568	5.61598	-5.05114	1.11182
CEN600	2:145052786	5.56003	-5.07502	1.09557
CEN600	2:145054028	5.62044	-5.04614	1.11381
CEN600	2:145054847	5.04527	-4.43323	1.13806
CEN600	2:145055945	5.14917	-4.52646	1.13757
CEN600	2:145056160	5.60865	-5.0564	1.10922
CEN600	2:145056404	5.62044	-5.04614	1.11381
CEN600	2:145056978	5.38314	-4.77761	1.12674
CEN600	2:145057079	5.62705	-5.04539	1.11529
CEN600	2:145058940	5.6842	-5.01944	1.13244
CEN600	2:145059876	5.38014	-4.78323	1.12479
CEN600	2:145061057	5.34054	-4.77158	1.11924
CEN600	2:145063265	5.62044	-5.04614	1.11381
CEN600	2:145068543	5.65071	-5.03604	1.12205
CEN600	2:145069221	5.65908	-5.03094	1.12486
CEN600	2:145070200	5.62705	-5.04539	1.11529
CEN600	2:145070397	5.57352	-5.07693	1.09781
CEN600	2:145070402	5.58217	-5.06842	1.10136
CEN600	2:145070407	5.54907	-5.08301	1.09169
CEN600	2:145070496	5.60865	-5.0564	1.10922
CEN600	2:145070534	5.59291	-5.07124	1.10287
CEN600	2:145070571	5.62705	-5.04539	1.11529
CEN600	2:145070920	5.59617	-5.06194	1.10554
CEN600	2:145074298	5.60865	-5.0564	1.10922
CEN600	2:145075024	5.62705	-5.04539	1.11529
CEN600	2:145076696	5.66406	-5.02911	1.12625
CEN600	2:145077644	5.58269	-5.07336	1.10039
CEN600	2:145080907	5.45385	-5.13142	1.06283
CEN600	2:145082145	6.06678	-5.50796	1.10146
CEN600	2:145082461	5.57256	-5.07137	1.09883
CEN600	2:145083300	5.16547	-4.43877	1.16372
CEN600	2:145083304	5.13018	-4.37911	1.17151
CEN600	2:145083757	5.62044	-5.04614	1.11381
CEN600	2:145084954	5.28368	-4.68716	1.12727
CEN600	2:145085335	5.40359	-4.75633	1.13608
CEN600	2:145085865	5.13788	-4.55568	1.1278
CEN600	2:145086366	5.62705	-5.04539	1.11529
CEN600	2:145087219	5.38597	-4.78973	1.12448
CEN600	2:145090458	5.6038	-5.06123	1.1072
CEN600	2:145091090	5.54804	-4.92128	1.12736
CEN600	2:145091226	5.22503	-4.42159	1.18171
CEN600	2:145091419	5.3845	-4.78871	1.12442
CEN600	2:145091782	5.18831	-4.42436	1.17267
CEN600	2:145093025	5.62705	-5.04539	1.11529
CEN600	2:145093085	5.62705	-5.04539	1.11529
CEN600	2:145093324	5.70634	-5.01077	1.13881
CEN600	2:145093745	5.62641	-5.04488	1.11527
CEN600	2:145093747	5.62641	-5.04488	1.11527
CEN600	2:145094284	5.0243	-4.41228	1.13871
CEN600	2:145094387	5.41329	-4.801	1.12753
CEN600	2:145095131	5.62705	-5.04539	1.11529
CEN600	2:145095325	5.62705	-5.04539	1.11529
CEN600	2:145097227	5.2533	-4.69656	1.11854
CEN600	2:145098995	5.12827	-4.48016	1.14466
CEN600	2:145101001	5.64359	5.03556	1.12075
CEN600	2:145102317	5.62044	-5.04614	1.11381
CEN600	2:145104091	5.64213	-4.94844	1.14018
CEN600	2:145104946	5.56775	-4.95741	1.12312
CEN600	2:145110109	5.62705	-5.04539	1.11529
CEN600	2:145113346	5.63231	-5.03707	1.11817
CEN600	2:145113409	5.56168	-4.97354	1.11825
CEN600	2:145114244	5.62044	-5.04614	1.11381
CEN600	2:145123350	5.62705	-5.04539	1.11529
CEN600	2:145125187	5.62044	-5.04614	1.11381
CEN600	2:145128636	5.55194	-5.06891	1.09529
CEN600	2:145128664	5.52369	-5.08458	1.08636
CEN600	2:145128710	5.53513	-5.09473	1.08644
CEN600	2:145128786	5.25185	-4.54545	1.15541
CEN600	2:145129338	5.36717	-4.76624	1.12608
CEN600	2:145129610	5.62044	-5.04614	1.11381
CEN600	2:145129619	5.62044	-5.04614	1.11381
CEN600	2:145129631	5.62044	-5.04614	1.11381
CEN600	2:145129649	5.64564	-5.04367	1.11935
CEN600	2:145129654	5.36717	-4.76624	1.12608
CEN600	2:145129852	5.51653	-5.09972	1.08173
CEN600	2:145130218	5.36717	-4.76624	1.12608
CEN600	2:145130455	5.62044	-5.04614	1.11381
CEN600	2:145130498	5.57242	-5.07386	1.09826
CEN600	2:145130788	5.62044	-5.04614	1.11381
CEN600	2:145134881	5.62705	-5.04539	1.11529
CEN600	2:145136476	5.5549	-4.95748	1.12051
CEN600	2:145140819	5.62044	-5.04614	1.11381
CEN600	2:145143018	5.62705	-5.04539	1.11529
CEN600	2:145194127	5.72531	-4.94182	1.15854
CEN600	2:145194485	5.13315	-4.54714	1.12887
CEN600	2:145195027	5.62044	-5.04614	1.11381
CEN600	2:145195585	5.62705	-5.04539	1.11529
CEN600	2:145195825	5.62705	-5.04539	1.11529
CEN600	2:145196910	5.3421	-4.7788	1.11787
CEN600	2:145203209	5.62044	-5.04614	1.11381
CEN600	2:145203952	5.60865	-5.0564	1.10922
CEN600	2:145204072	5.03286	-4.39039	1.14634
CEN600	2:145204205	5.18288	-4.59389	1.12821
CEN600	2:145204274	5.18288	-4.59389	1.12821
CEN600	2:145204329	5.62044	-5.04614	1.11381
CEN600	2:145204333	5.62044	-5.04614	1.11381
CEN600	2:145204445	5.66593	-5.03414	1.1255
CEN600	2:145204560	5.49793	-4.95084	1.1105
CEN600	2:145204615	5.51071	-4.94776	1.11378
CEN600	2:145210300	5.4697	-4.8591	1.12566
CEN600	2:145210478	5.3606	-4.76716	1.12449
CEN600	2:145213553	5.17408	-4.57915	1.12992
CEN600	2:145214579	5.60194	-5.05716	1.10772
CEN600	2:145214729	5.68686	-5.16289	1.10149
CEN600	2:145215213	5.6714	-5.01694	1.13045
CEN600	2:145215424	5.60194	-5.05716	1.10772
CEN600	2:145216029	5.62044	-5.04614	1.11381
CEN600	2:145216907	5.22625	-4.56903	1.14384
CEN600	2:145218269	5.64565	5.04051	1.12006
CEN600	2:145219128	5.472	-4.76912	1.14738
CEN600	2:145231291	5.62089	-5.07266	1.10808
CEN600	2:145232231	5.36717	-4.76624	1.12608
CEN600	2:145263288	5.60865	-5.0564	1.10922
CEN600	2:145363803	5.62705	-5.04539	1.11529
CEN600	2:145364471	5.62044	-5.04614	1.11381
CEN600	2:145364578	5.3606	-4.76716	1.12449
CEN600	2:145364666	5.78209	-5.20078	1.11177
CEN600	2:145365371	6.17721	-5.61677	1.09978
CEN600	2:145366556	5.3606	-4.76716	1.12449
CEN600	2:145366674	5.34236	-4.77598	1.11859
CEN600	2:145366721	5.3606	-4.76716	1.12449
CEN600	2:145366879	5.6605	-5.0368	1.12383
CEN600	2:145368422	5.63497	-5.04272	1.11745
CEN600	2:145372704	5.64459	-5.03975	1.12001
CEN600	2:145372865	5.35992	-4.76668	1.12446
CEN600	2:145372944	5.62044	-5.04614	1.11381
CEN600	2:145373198	5.46995	-5.11546	1.0693
CEN600	2:145375310	5.60865	-5.0564	1.10922
CEN600	2:145383318	5.06398	-4.40024	1.15084
CEN600	2:145388009	5.61554	5.05114	1.11174
CEN600	2:145389115	5.59872	5.0265	1.11384
CEN600	2:145390378	5.34325	-4.74859	1.12523
CEN600	2:145390473	5.56517	-5.08171	1.09514
CEN600	2:145390916	5.62705	-5.04539	1.11529
CEN600	2:145392354	5.20747	-4.41673	1.17903
CEN600	2:145393006	5.62044	-5.04614	1.11381
CEN600	2:145393035	5.62044	-5.04614	1.11381
CEN600	2:145457949	5.28446	-4.79683	1.10166
CEN600	2:145505322	5.45327	4.8847	1.1164
CEN600	2:145506195	5.31097	4.72812	1.12327
CEN600	2:145509566	5.43275	-4.88245	1.11271
CEN600	2:145509624	5.43909	-4.87816	1.11499
CEN600	2:145509631	5.43909	-4.87816	1.11499
CEN600	2:145509866	5.60394	-5.05686	1.10819
CEN600	2:145509938	5.61043	-5.0515	1.11065
CEN600	2:145511665	5.55497	-5.09126	1.09108
CEN600	2:145511942	5.67536	-5.01319	1.13209
CEN600	2:145512042	5.06405	-4.57382	1.10718
CEN600	2:145512251	5.36401	-4.92306	1.08957
CEN600	2:145513160	5.61043	-5.0515	1.11065
CEN600	2:145514628	5.11226	-4.55599	1.1221
CEN600	2:145514712	5.86865	-5.25622	1.11652
CEN600	2:145517223	5.61649	-5.05022	1.11213
CEN600	2:145518738	5.52214	-5.09445	1.08395
CEN600	2:145519046	5.92397	-5.29501	1.11878
CEN600	2:145519177	5.61707	-5.05074	1.11213
CEN600	2:145519184	5.61707	-5.05074	1.11213
CEN600	2:145519193	5.55663	-4.96106	1.12005
CEN600	2:145520292	5.29983	-4.71355	1.12438
CEN600	2:145520557	5.52262	-5.09482	1.08397
CEN600	2:145520578	5.56243	-5.07578	1.09588
CEN600	2:145521442	5.62147	-5.04708	1.11381
CEN600	2:145521621	5.56864	-5.07126	1.09808
CEN600	2:145521623	5.56864	-5.07126	1.09808
CEN600	2:145522279	5.35947	-4.77124	1.12329
CEN600	2:145523088	5.59195	-5.06249	1.10458
CEN600	2:145523187	5.58561	-5.06943	1.10182
CEN600	2:145526296	5.47993	-4.90357	1.11754
CEN600	2:145527285	5.36087	-4.76925	1.12405
CEN600	2:145527622	5.3424	-4.77746	1.11825
CEN600	2:145528032	5.0878	-4.74947	1.07124
CEN600	2:145558166	5.61221	-5.05566	1.11008
CEN600	2:145559890	5.12562	-4.5078	1.13706
CEN600	2:145561878	5.61043	-5.0515	1.11065
CEN600	2:145561918	5.61043	-5.0515	1.11065
CEN600	2:145561934	5.61043	-5.0515	1.11065
CEN600	2:145564150	5.61707	-5.05074	1.11213
CEN600	2:145569840	5.63469	-5.04231	1.11748
CEN600	2:145571395	5.61043	-5.0515	1.11065
CEN600	2:145571410	5.07681	-4.542	1.11775
CEN600	2:145571415	5.61043	-5.0515	1.11065
CEN600	2:145571450	5.61043	-5.0515	1.11065
CEN600	2:145571545	5.63472	-5.03689	1.11869
CEN600	2:145572187	5.61707	-5.05074	1.11213
CEN600	2:145575161	5.63348	-5.04121	1.11749
CEN600	2:145575290	5.60554	-5.05652	1.10858
CEN600	2:145575475	5.59283	-5.06846	1.10346
CEN600	2:145575497	5.61043	-5.0515	1.11065
CEN600	2:145575705	5.61043	-5.0515	1.11065
CEN600	2:145576121	5.61043	-5.0515	1.11065
CEN600	2:145576543	5.38064	-4.79317	1.12256
CEN600	2:145579050	5.17734	-4.43124	1.16837
CEN600	2:145579185	5.61043	-5.0515	1.11065
CEN600	2:145579270	5.61707	-5.05074	1.11213
CEN600	2:145581188	5.60978	-5.05518	1.10971
CEN600	2:145581289	5.60314	-5.05566	1.10829
CEN600	2:145581730	5.60314	-5.05566	1.10829
CEN600	2:145584311	5.60351	-5.05537	1.10843
CEN600	2:145584342	5.60978	-5.05518	1.10971
CEN600	2:145650239	5.10786	-4.65787	1.09661
CEN600	2:145653586	5.02883	-4.7007	1.0698
CEN600	2:145656681	5.12545	-4.656	1.10083
CEN600	2:145656906	5.14065	-4.65105	1.10527
CEN600	2:145661195	5.16161	-4.52065	1.14178
CEN600	2:145664167	5.59755	-5.05459	1.10742
CEN600	2:145665807	5.40643	-4.75777	1.13634
CEN600	2:145666379	5.38308	-4.75477	1.13214
CEN600	2:145668963	5.5259	-4.88966	1.13012
CEN600	2:145668993	5.41873	-4.95662	1.09323
CEN600	2:145670103	5.65033	-5.02241	1.12502
CEN600	2:145670153	5.45612	4.85541	1.12372
CEN600	2:145670852	5.58652	-4.94549	1.12962
CEN600	2:145672607	5.94499	-5.24718	1.13299
CEN600	2:145672618	5.94499	-5.24718	1.13299
CEN600	2:145682131	5.10057	-4.43773	1.14936
CEN600	2:145684830	5.28729	-4.71865	1.12051
CEN600	2:145685769	5.13788	-4.32964	1.18668
CEN600	2:145686168	5.3216	-4.70665	1.13066
CEN600	2:145686314	5.30528	-4.71379	1.12548
CEN600	2:145687708	5.37016	-4.6821	1.14696
CEN600	2:145688761	5.32667	-4.70133	1.13301
CEN600	2:145689137	5.32506	-4.70019	1.13295
CEN600	2:145690697	5.30093	-4.71268	1.12482
CEN600	2:145690876	5.34619	-4.6925	1.13931
CEN600	2:145691972	5.30161	-4.71187	1.12516
CEN600	2:145695599	5.24638	-4.74135	1.10652
CEN600	2:145697513	5.3746	-4.67456	1.14976
CEN600	2:145697609	5.35568	-4.68491	1.14318
CEN600	2:145699428	5.72665	-5.14342	1.11339
CEN600	2:145701255	5.33861	-4.69991	1.1359
CEN600	2:145701452	5.44899	-4.63736	1.17502
CEN600	2:145701731	5.30478	-4.71393	1.12534
CEN600	2:145703026	5.29978	-4.73113	1.12019
CEN600	2:145703756	5.21973	-4.75644	1.0974
CEN600	2:145705673	5.39453	-4.74147	1.13773
CEN600	2:145705882	5.30596	-4.71455	1.12544
CEN600	2:145705987	5.28451	-4.7216	1.11922
CEN600	2:145706409	5.29988	-4.71924	1.12304
CEN600	2:145706936	5.22574	-4.7554	1.09891
CEN600	2:145706954	5.27405	-4.78202	1.10289
CEN600	2:145706983	5.26676	-4.7826	1.10123
CEN600	2:145707089	6.17616	-5.42435	1.1386
CEN600	2:145707598	5.37576	-4.59457	1.17002
CEN600	2:145707955	5.15427	-4.48035	1.15042
CEN600	2:145711965	5.02874	-4.46225	1.12695
CEN600	3:30867540	5.02242	-5.039	0.99671
CEN600	3:30867599	4.95421	-5.06548	0.978034
CEN600	3:30870187	5.00117	-5.12375	0.976076
CEN600	3:77027872	5.09709	-4.45115	1.14512
CEN600	3:77509286	5.05526	-4.59616	1.09989
CEN600	3:77515122	5.07656	-4.57952	1.10854
CEN600	3:77532181	5.07656	-4.57952	1.10854
CEN600	3:77537585	5.32693	-4.58912	1.16077
CEN600	3:104556493	2.13146	4.97103	0.428776
CEN600	3:104556509	2.20269	4.93506	0.446335
CEN600	3:104556998	2.25691	5.21308	0.432932
CEN600	3:104601910	1.8446	5.25117	0.351274
CEN600	5:55381808	3.86754	5.31577	0.72756
CEN600	5:55391795	3.62781	-4.9685	0.730162
CEN600	5:55428845	3.65045	-4.98122	0.732843
CEN600	5:55430647	3.82151	-5.42928	0.70387
CEN600	5:55439533	4.82367	-5.80338	0.831183
CEN600	7:9760390	3.63766	-5.48491	0.663212
CEN600	7:22348686	4.52745	-4.91838	0.920517
CEN600	11:15231863	5.1177	-1.48955	3.43574
CEN600	11:15232063	5.16139	-1.44762	3.56543
CEN600	11:15232992	5.09239	-1.34483	3.78664
CEN600	11:15257866	5.05965	1.53543	3.29527
CEN600	13:11336226	4.09114	5.25214	0.778947
CEN600	20:3623539	-3.06855	5.14313	0.596631
CEN600	23:2061108	5.19006	-5.07862	1.02194
CEN600	23:4869341	5.13981	-4.07951	1.25991
CEN600	24:506253	4.09592	5.08428	0.805605
CEN600	24:875641	4.6975	5.34792	0.878379
CEN600	24:886694	4.617	5.04975	0.914303
CEN700	1:80482589	5.36127	-5.64153	0.950322
CEN700	1:80512821	5.19199	-5.46181	0.950599
CEN700	1:80526226	5.37904	-5.63776	0.954109
CEN700	1:80526366	5.37313	-5.63815	0.952995
CEN700	1:80527202	5.18349	-5.17391	1.00185
CEN700	1:80527682	5.37313	-5.63815	0.952995
CEN700	1:80527967	5.19025	-5.1704	1.00384
CEN700	1:80528001	5.37313	-5.63815	0.952995
CEN700	1:80528011	5.37313	-5.63815	0.952995
CEN700	1:80528031	5.37313	-5.63815	0.952995
CEN700	1:80528070	5.37313	-5.63815	0.952995
CEN700	1:80528103	5.37313	-5.63815	0.952995
CEN700	1:80528130	5.35496	-5.64424	0.948748
CEN700	1:80528505	5.38609	-5.63513	0.955806
CEN700	1:80533405	5.37313	-5.63815	0.952995
CEN700	1:80533859	5.37313	-5.63815	0.952995
CEN700	1:80541002	5.46035	-5.60669	0.973899
CEN700	1:128116340	-5.10969	-0.734296	6.95862
CEN700	2:110527126	4.52404	-5.47908	0.825693
CEN700	2:110528110	4.32365	-5.56694	0.776665
CEN700	2:110550769	3.81874	-5.26909	0.724744
CEN700	2:110551030	4.38981	-5.66857	0.774412
CEN700	2:110595015	4.29614	-5.68431	0.755789
CEN700	2:110595022	4.29228	-5.68458	0.755074
CEN700	2:110595038	4.27856	-5.67434	0.754019
CEN700	2:110595143	4.34538	-5.46635	0.794933
CEN700	2:110595172	4.07872	-5.59604	0.728858
CEN700	2:110595285	4.45592	-5.8052	0.767574
CEN700	2:110595309	4.05542	-5.43301	0.746441
CEN700	2:110595522	4.45592	-5.8052	0.767574
CEN700	2:110595676	4.45592	-5.8052	0.767574
CEN700	2:110598704	4.22496	-5.69991	0.741233
CEN700	2:110598876	4.4518	-5.81291	0.765847
CEN700	2:110599260	3.89122	-5.5366	0.702818
CEN700	2:110599909	4.11115	-5.60812	0.733071
CEN700	2:110600221	4.34258	-5.73909	0.756667
CEN700	2:110600294	3.88553	-5.35736	0.72527
CEN700	2:110600318	4.36711	-5.7807	0.755464
CEN700	2:110600880	4.38452	-5.83851	0.750966
CEN700	2:110601273	4.52215	-5.77786	0.782669
CEN700	2:110602051	4.28145	-5.52385	0.775084
CEN700	2:110602143	4.50499	-5.63998	0.79876
CEN700	2:110602387	4.53424	-5.77324	0.785389
CEN700	2:110602554	4.53653	-5.77305	0.785812
CEN700	2:110604270	3.85205	-5.35609	0.719191
CEN700	2:110604361	4.29568	-5.87577	0.731084
CEN700	2:110605195	4.3922	-5.6003	0.784279
CEN700	2:110607644	4.45858	-5.63066	0.79184
CEN700	2:110608330	4.62444	-5.7392	0.805764
CEN700	2:110608437	4.54594	-5.76979	0.787887
CEN700	2:110608615	4.45077	-5.81086	0.76594
CEN700	2:110608811	4.40888	-5.82999	0.756241
CEN700	2:110608833	4.33813	-5.88548	0.73709
CEN700	2:110608898	4.65259	-6.04969	0.769063
CEN700	2:110608931	4.43741	-5.81767	0.762747
CEN700	2:110609054	4.38685	-5.83775	0.751462
CEN700	2:110609120	4.12634	-5.60332	0.73641
CEN700	2:110609276	4.39423	-5.83484	0.753102
CEN700	2:110610305	4.359	-5.84506	0.745758
CEN700	2:110610529	4.05776	-5.54228	0.732146
CEN700	2:110610536	3.96894	-5.58284	0.710918
CEN700	2:110618426	4.20274	-5.76415	0.729117
CEN700	2:110621812	4.75745	-5.67951	0.837651
CEN700	2:110622248	4.64428	-5.73082	0.810404
CEN700	2:110622343	4.63029	-5.73558	0.807292
CEN700	2:110622688	4.44595	-5.81732	0.764261
CEN700	2:110623174	4.55632	-5.76837	0.78988
CEN700	2:110624437	4.4765	-5.80382	0.771302
CEN700	2:110640516	4.44561	-5.54006	0.802448
CEN700	2:110651211	3.83017	-5.22407	0.733177
CEN700	2:110662601	4.55756	-5.77507	0.789178
CEN700	2:110662666	4.68292	-5.76555	0.812224
CEN700	2:110662839	4.7441	-5.70026	0.83226
CEN700	2:110663884	4.70642	-5.70995	0.824249
CEN700	2:110663922	4.70642	-5.70995	0.824249
CEN700	2:110663942	4.70642	-5.70995	0.824249
CEN700	2:110740536	4.33865	-5.25594	0.825476
CEN700	2:110740655	4.70941	-5.40435	0.871411
CEN700	2:110759324	4.26686	-5.21539	0.818129
CEN700	2:110759339	4.26686	-5.21539	0.818129
CEN700	2:110794670	4.28781	-5.30104	0.808862
CEN700	2:144846585	5.36474	-4.70523	1.14017
CEN700	2:144850596	5.63394	-5.02119	1.12203
CEN700	2:144850655	5.59036	-5.0439	1.10834
CEN700	2:144851958	5.59151	5.04273	1.10883
CEN700	2:144852049	5.56653	-5.05617	1.10094
CEN700	2:144852143	5.60132	-5.03492	1.11249
CEN700	2:144852538	5.60132	5.03492	1.11249
CEN700	2:144852539	5.60132	-5.03492	1.11249
CEN700	2:144911144	5.12939	-4.59817	1.11553
CEN700	2:144921799	5.61972	-5.03027	1.11718
CEN700	2:144922403	5.60132	-5.03492	1.11249
CEN700	2:144922621	5.60132	-5.03492	1.11249
CEN700	2:144923566	5.6123	-5.03197	1.11533
CEN700	2:144925439	5.33137	-4.77205	1.11721
CEN700	2:144928274	5.3256	-4.73991	1.12357
CEN700	2:144928284	5.3256	-4.73991	1.12357
CEN700	2:144928808	5.59547	-5.03992	1.11023
CEN700	2:144928828	5.56714	-5.05288	1.10178
CEN700	2:144929498	5.59268	-5.04406	1.10877
CEN700	2:144929670	5.6123	-5.03197	1.11533
CEN700	2:144930530	5.6123	-5.03197	1.11533
CEN700	2:144933297	5.32974	-4.71704	1.12989
CEN700	2:144933679	5.56402	-5.06372	1.0988
CEN700	2:144937010	5.6123	-5.03197	1.11533
CEN700	2:144937119	5.68866	-4.98991	1.14003
CEN700	2:144937411	5.70133	4.98625	1.14341
CEN700	2:144938322	5.22494	-4.54897	1.1486
CEN700	2:144941398	5.95941	-5.36133	1.11155
CEN700	2:145019400	5.86902	-5.22303	1.12368
CEN700	2:145019599	5.39231	-4.73214	1.13951
CEN700	2:145020007	5.36877	-4.75407	1.1293
CEN700	2:145020494	5.35885	-4.74766	1.12873
CEN700	2:145021793	5.06149	-4.39624	1.15132
CEN700	2:145022059	5.39729	-4.73651	1.13951
CEN700	2:145022109	5.54377	-4.87395	1.13743
CEN700	2:145022121	5.79965	-4.76081	1.21821
CEN700	2:145026911	5.37218	-4.74454	1.13229
CEN700	2:145028743	5.14411	-4.49123	1.14537
CEN700	2:145029920	5.28909	-4.77878	1.10679
CEN700	2:145031741	5.38128	-4.73505	1.13648
CEN700	2:145031791	5.39231	-4.73214	1.13951
CEN700	2:145032571	5.38128	-4.73505	1.13648
CEN700	2:145032959	5.38128	-4.73505	1.13648
CEN700	2:145032981	5.38128	-4.73505	1.13648
CEN700	2:145035132	5.37218	-4.74454	1.13229
CEN700	2:145035606	5.13634	-4.45512	1.15291
CEN700	2:145035696	5.12523	-4.45823	1.14961
CEN700	2:145035711	5.12523	-4.45823	1.14961
CEN700	2:145036140	5.35591	-4.7463	1.12844
CEN700	2:145039586	5.38128	-4.73505	1.13648
CEN700	2:145039716	5.38128	-4.73505	1.13648
CEN700	2:145040433	5.3856	-4.73918	1.1364
CEN700	2:145040709	5.38128	-4.73505	1.13648
CEN700	2:145040819	5.38336	-4.74749	1.13394
CEN700	2:145040851	5.37218	-4.74454	1.13229
CEN700	2:145040871	5.34625	-4.75686	1.1239
CEN700	2:145041243	5.38128	-4.73505	1.13648
CEN700	2:145041535	5.3996	-4.72565	1.14262
CEN700	2:145041796	5.38128	-4.73505	1.13648
CEN700	2:145041809	5.37195	-4.74372	1.13243
CEN700	2:145042404	5.12875	-4.45665	1.15081
CEN700	2:145042908	5.36546	-4.61845	1.16174
CEN700	2:145043453	5.41073	-4.71426	1.14774
CEN700	2:145043563	5.35317	-4.61991	1.15872
CEN700	2:145045035	5.39231	-4.73214	1.13951
CEN700	2:145047419	5.39279	-4.73472	1.13899
CEN700	2:145050412	5.37218	-4.74454	1.13229
CEN700	2:145050542	5.08254	-4.482	1.13399
CEN700	2:145050598	5.13634	-4.45512	1.15291
CEN700	2:145050657	5.13634	-4.45512	1.15291
CEN700	2:145050760	5.39027	-4.73062	1.13944
CEN700	2:145050777	5.38499	-4.73848	1.13644
CEN700	2:145050790	5.31858	-4.77113	1.11474
CEN700	2:145050832	5.39231	-4.73214	1.13951
CEN700	2:145050997	5.39231	-4.73214	1.13951
CEN700	2:145051358	5.38128	-4.73505	1.13648
CEN700	2:145052376	5.39231	-4.73214	1.13951
CEN700	2:145052568	5.38026	-4.73833	1.13548
CEN700	2:145052786	5.33193	-4.7596	1.12025
CEN700	2:145054028	5.38128	-4.73505	1.13648
CEN700	2:145055945	5.08856	-4.38099	1.16151
CEN700	2:145056160	5.37218	-4.74454	1.13229
CEN700	2:145056404	5.38128	-4.73505	1.13648
CEN700	2:145056978	5.12032	-4.43439	1.15468
CEN700	2:145057079	5.39231	-4.73214	1.13951
CEN700	2:145058940	5.42534	-4.71753	1.15004
CEN700	2:145059876	5.3165	-4.64337	1.14497
CEN700	2:145061057	5.2532	-4.49583	1.16846
CEN700	2:145063265	5.38128	-4.73505	1.13648
CEN700	2:145068543	5.42208	-4.71978	1.1488
CEN700	2:145069221	5.39048	-4.73426	1.13861
CEN700	2:145070200	5.39231	-4.73214	1.13951
CEN700	2:145070397	5.32951	-4.76937	1.11745
CEN700	2:145070402	5.31369	-4.77322	1.11323
CEN700	2:145070407	5.30394	-4.77661	1.1104
CEN700	2:145070496	5.37218	-4.74454	1.13229
CEN700	2:145070534	5.34551	-4.76541	1.12173
CEN700	2:145070571	5.39231	-4.73214	1.13951
CEN700	2:145070920	5.34247	-4.75869	1.12268
CEN700	2:145074298	5.37218	-4.74454	1.13229
CEN700	2:145075024	5.39231	-4.73214	1.13951
CEN700	2:145076696	5.4153	-4.72266	1.14666
CEN700	2:145077644	5.37577	-4.74698	1.13246
CEN700	2:145080907	5.21483	-4.82318	1.0812
CEN700	2:145082145	5.84557	-5.23624	1.11637
CEN700	2:145082461	5.32602	-4.76493	1.11775
CEN700	2:145083757	5.38128	-4.73505	1.13648
CEN700	2:145084954	5.08835	-4.41735	1.1519
CEN700	2:145085335	5.23212	-4.50059	1.16254
CEN700	2:145086366	5.39231	-4.73214	1.13951
CEN700	2:145087219	5.20908	-4.53826	1.14781
CEN700	2:145090458	5.37709	-4.74454	1.13332
CEN700	2:145091090	5.25519	-4.6109	1.13973
CEN700	2:145091226	5.09662	-4.15682	1.22609
CEN700	2:145091419	5.17376	-4.50372	1.14877
CEN700	2:145093025	5.39231	-4.73214	1.13951
CEN700	2:145093085	5.39231	-4.73214	1.13951
CEN700	2:145093324	5.46038	-4.70215	1.16125
CEN700	2:145093745	5.3638	-4.74595	1.13018
CEN700	2:145093747	5.3638	-4.74595	1.13018
CEN700	2:145094387	5.14731	-4.41366	1.16622
CEN700	2:145095131	5.39231	-4.73214	1.13951
CEN700	2:145095325	5.39231	-4.73214	1.13951
CEN700	2:145101001	5.39918	4.72686	1.14223
CEN700	2:145102317	5.38128	-4.73505	1.13648
CEN700	2:145104091	5.33572	-4.62569	1.1535
CEN700	2:145104946	5.30905	-4.61832	1.14956
CEN700	2:145110109	5.39231	-4.73214	1.13951
CEN700	2:145113346	5.37931	-4.73297	1.13656
CEN700	2:145113409	5.47734	-4.7979	1.14161
CEN700	2:145114244	5.38128	-4.73505	1.13648
CEN700	2:145123350	5.39231	-4.73214	1.13951
CEN700	2:145125187	5.38128	-4.73505	1.13648
CEN700	2:145128636	5.30673	-4.75861	1.11518
CEN700	2:145128664	5.26889	-4.77989	1.1023
CEN700	2:145128710	5.32763	-4.76918	1.1171
CEN700	2:145129338	5.13634	-4.45512	1.15291
CEN700	2:145129610	5.38128	-4.73505	1.13648
CEN700	2:145129619	5.38128	-4.73505	1.13648
CEN700	2:145129631	5.38128	-4.73505	1.13648
CEN700	2:145129649	5.38689	-4.74236	1.13591
CEN700	2:145129654	5.13634	-4.45512	1.15291
CEN700	2:145129852	5.27646	-4.79113	1.1013
CEN700	2:145130218	5.13634	-4.45512	1.15291
CEN700	2:145130455	5.38128	-4.73505	1.13648
CEN700	2:145130498	5.32935	-4.76596	1.11821
CEN700	2:145130788	5.38128	-4.73505	1.13648
CEN700	2:145134881	5.39231	-4.73214	1.13951
CEN700	2:145136476	5.25361	-4.57756	1.14769
CEN700	2:145140819	5.38128	-4.73505	1.13648
CEN700	2:145143018	5.39231	-4.73214	1.13951
CEN700	2:145194127	5.53921	-4.63267	1.19568
CEN700	2:145195027	5.38128	-4.73505	1.13648
CEN700	2:145195585	5.39231	-4.73214	1.13951
CEN700	2:145195825	5.39231	-4.73214	1.13951
CEN700	2:145196910	5.14929	-4.44942	1.15729
CEN700	2:145203209	5.38128	-4.73505	1.13648
CEN700	2:145203952	5.37218	-4.74454	1.13229
CEN700	2:145204329	5.38128	-4.73505	1.13648
CEN700	2:145204333	5.38128	-4.73505	1.13648
CEN700	2:145204445	5.4271	-4.72269	1.14915
CEN700	2:145204560	5.15463	-4.52673	1.13871
CEN700	2:145204615	5.15947	-4.5276	1.13956
CEN700	2:145210300	5.28615	-4.6274	1.14236
CEN700	2:145210478	5.12523	-4.45823	1.14961
CEN700	2:145214579	5.36103	-4.74746	1.12924
CEN700	2:145214729	5.49518	-4.90333	1.1207
CEN700	2:145215213	5.39509	-4.72301	1.1423
CEN700	2:145215424	5.36103	-4.74746	1.12924
CEN700	2:145216029	5.38128	-4.73505	1.13648
CEN700	2:145218269	5.39513	4.73542	1.13931
CEN700	2:145219128	5.18486	-4.47546	1.15851
CEN700	2:145231291	5.30493	-4.79808	1.10564
CEN700	2:145232231	5.13634	-4.45512	1.15291
CEN700	2:145263288	5.37218	-4.74454	1.13229
CEN700	2:145363803	5.39231	-4.73214	1.13951
CEN700	2:145364471	5.38128	-4.73505	1.13648
CEN700	2:145364578	5.12523	-4.45823	1.14961
CEN700	2:145364666	5.57763	-4.92353	1.13285
CEN700	2:145365371	5.85142	-5.22107	1.12073
CEN700	2:145366556	5.12523	-4.45823	1.14961
CEN700	2:145366674	5.09907	-4.47119	1.14043
CEN700	2:145366721	5.12523	-4.45823	1.14961
CEN700	2:145366879	5.45211	-4.7103	1.15749
CEN700	2:145368422	5.40569	-4.72646	1.14371
CEN700	2:145372704	5.36526	-4.74906	1.12975
CEN700	2:145372865	5.09563	-4.47235	1.13936
CEN700	2:145372944	5.38128	-4.73505	1.13648
CEN700	2:145373198	5.21989	-4.812	1.08477
CEN700	2:145375310	5.37218	-4.74454	1.13229
CEN700	2:145388009	5.38615	4.73519	1.13747
CEN700	2:145389115	5.25385	4.60589	1.14068
CEN700	2:145390473	5.33511	-4.76779	1.11899
CEN700	2:145390916	5.39231	-4.73214	1.13951
CEN700	2:145392354	5.07805	-4.15174	1.22311
CEN700	2:145393006	5.38128	-4.73505	1.13648
CEN700	2:145393035	5.38128	-4.73505	1.13648
CEN700	2:145457949	5.13563	-4.55088	1.12849
CEN700	2:145505322	5.21392	4.52412	1.15247
CEN700	2:145506195	5.24623	4.55887	1.15077
CEN700	2:145509566	5.16801	-4.52346	1.14249
CEN700	2:145509624	5.17034	-4.52097	1.14364
CEN700	2:145509631	5.17034	-4.52097	1.14364
CEN700	2:145509866	5.40804	-4.72439	1.14471
CEN700	2:145509938	5.37885	-4.73653	1.13561
CEN700	2:145511665	5.27852	-4.80068	1.09954
CEN700	2:145511942	5.44564	-4.69625	1.15957
CEN700	2:145512251	5.07824	-4.54836	1.1165
CEN700	2:145513160	5.37885	-4.73653	1.13561
CEN700	2:145514712	5.71566	-5.00812	1.14128
CEN700	2:145517223	5.36141	-4.74742	1.12933
CEN700	2:145518738	5.3261	-4.76306	1.11821
CEN700	2:145519046	5.77248	-5.0527	1.14245
CEN700	2:145519177	5.38986	-4.73364	1.13863
CEN700	2:145519184	5.38986	-4.73364	1.13863
CEN700	2:145519193	5.27382	-4.57176	1.15356
CEN700	2:145520557	5.32576	-4.80112	1.10927
CEN700	2:145520578	5.33861	-4.75782	1.12207
CEN700	2:145521442	5.39855	-4.72737	1.14198
CEN700	2:145521621	5.34073	-4.75519	1.12314
CEN700	2:145521623	5.34073	-4.75519	1.12314
CEN700	2:145522279	5.13007	-4.459	1.1505
CEN700	2:145523088	5.35862	-4.74892	1.12839
CEN700	2:145523187	5.34446	-4.76005	1.12277
CEN700	2:145526296	5.35981	-4.69724	1.14106
CEN700	2:145527285	5.14472	-4.45115	1.15582
CEN700	2:145527622	5.11305	-4.4659	1.14491
CEN700	2:145558166	5.39469	-4.73376	1.13962
CEN700	2:145561878	5.37885	-4.73653	1.13561
CEN700	2:145561918	5.37885	-4.73653	1.13561
CEN700	2:145561934	5.37885	-4.73653	1.13561
CEN700	2:145564150	5.38986	-4.73364	1.13863
CEN700	2:145569840	5.39875	-4.72961	1.14148
CEN700	2:145571395	5.37885	-4.73653	1.13561
CEN700	2:145571415	5.37885	-4.73653	1.13561
CEN700	2:145571450	5.37885	-4.73653	1.13561
CEN700	2:145571545	5.38081	-4.73314	1.13684
CEN700	2:145572187	5.38986	-4.73364	1.13863
CEN700	2:145575161	5.39661	-4.72866	1.14126
CEN700	2:145575290	5.38369	-4.73673	1.13658
CEN700	2:145575475	5.38711	-4.74095	1.13629
CEN700	2:145575497	5.37885	-4.73653	1.13561
CEN700	2:145575705	5.37885	-4.73653	1.13561
CEN700	2:145576121	5.37885	-4.73653	1.13561
CEN700	2:145576543	5.18226	-4.50207	1.15108
CEN700	2:145579050	5.06658	-4.15722	1.21874
CEN700	2:145579185	5.37885	-4.73653	1.13561
CEN700	2:145579270	5.38986	-4.73364	1.13863
CEN700	2:145581188	5.37694	-4.74127	1.13407
CEN700	2:145581289	5.3659	-4.74386	1.13113
CEN700	2:145581730	5.3659	-4.74386	1.13113
CEN700	2:145584311	5.38215	-4.73576	1.13649
CEN700	2:145584342	5.37694	-4.74127	1.13407
CEN700	2:145661195	5.07702	-4.38628	1.15748
CEN700	2:145664167	5.34257	-4.7514	1.12442
CEN700	2:145665807	5.10334	-4.43194	1.15149
CEN700	2:145666379	5.17595	-4.43128	1.16805
CEN700	2:145668963	5.24589	-4.55168	1.15252
CEN700	2:145668993	5.07291	-4.65438	1.08992
CEN700	2:145670103	5.61285	-4.88463	1.14908
CEN700	2:145670153	5.25146	4.59847	1.142
CEN700	2:145670852	5.40781	-4.70707	1.14887
CEN700	2:145672607	5.46838	-4.71397	1.16004
CEN700	2:145672618	5.46838	-4.71397	1.16004
CEN700	2:145684830	5.09589	-4.43077	1.15011
CEN700	2:145686168	5.11431	-4.42613	1.15548
CEN700	2:145686314	5.11237	-4.42651	1.15494
CEN700	2:145687708	5.19375	-4.38575	1.18423
CEN700	2:145688761	5.10945	-4.42578	1.15447
CEN700	2:145689137	5.07948	-4.43944	1.14417
CEN700	2:145690697	5.07733	-4.44076	1.14335
CEN700	2:145690876	5.13616	-4.41324	1.16381
CEN700	2:145691972	5.07542	-4.44142	1.14275
CEN700	2:145697513	5.16344	-4.39504	1.17483
CEN700	2:145697609	5.13768	-4.40924	1.16521
CEN700	2:145699428	5.5394	-4.90141	1.13016
CEN700	2:145701255	5.12494	-4.42248	1.15884
CEN700	2:145701452	5.18311	-4.38468	1.1821
CEN700	2:145701731	5.1073	-4.42854	1.15327
CEN700	2:145703026	5.09627	-4.45053	1.14509
CEN700	2:145705673	5.14165	-4.42952	1.16077
CEN700	2:145705882	5.09949	-4.43391	1.15011
CEN700	2:145706409	5.11769	-4.42693	1.15604
CEN700	2:145706954	5.0985	-4.54463	1.12187
CEN700	2:145706983	5.08653	-4.54747	1.11854
CEN700	2:145707089	5.89009	-5.0876	1.15773
CEN700	2:145707598	5.35518	-4.42593	1.20996
CEN700	2:145707955	5.13201	-4.41298	1.16294
CEN700	5:55381808	3.98222	5.34392	0.745187
CEN700	5:55430647	4.06866	-5.57726	0.729509
CEN700	5:55439533	4.35794	-5.25263	0.829668
CEN700	23:1539854	3.23509	-5.24289	0.617043
CEN700	24:506253	4.39155	5.4858	0.80053
CEN700	24:800207	4.44499	5.25011	0.846647
CEN700	24:800989	4.44499	5.25011	0.846647
CEN700	24:801000	4.44499	5.25011	0.846647
CEN700	24:803668	4.44499	5.25011	0.846647
CEN700	24:803752	4.45301	5.24755	0.848588
CEN700	24:843116	4.44519	5.24785	0.84705
CEN700	24:843271	4.44519	5.24785	0.84705
CEN700	24:843956	4.50862	5.22625	0.862687
CEN700	24:847270	4.44519	5.24785	0.84705
CEN700	24:851215	4.44519	5.24785	0.84705
CEN700	24:852155	4.44519	5.24785	0.84705
CEN700	24:854459	4.4238	5.25567	0.84172
CEN700	24:854491	4.44987	5.24873	0.847799
CEN700	24:857398	4.43826	5.25344	0.844829
CEN700	24:858360	4.44519	5.24785	0.84705
CEN700	24:859240	4.4899	5.23382	0.857863
CEN700	24:859483	4.44519	5.24785	0.84705
CEN700	24:859606	4.44519	5.24785	0.84705
CEN700	24:859643	4.44665	5.24942	0.847075
CEN700	24:859701	4.47349	5.23895	0.853891
CEN700	24:859759	4.44519	5.24785	0.84705
CEN700	24:860692	4.44519	5.24785	0.84705
CEN700	24:861739	4.44374	5.24993	0.846438
CEN700	24:864350	4.44519	5.24785	0.84705
CEN700	24:864413	4.39705	5.2689	0.834529
CEN700	24:864544	4.45858	5.24324	0.850348
CEN700	24:873879	4.49463	5.23066	0.859285
CEN700	24:874910	4.44519	5.24785	0.84705
CEN700	24:875264	4.48042	5.23713	0.855511
CEN700	24:875547	4.44519	5.24785	0.84705
CEN700	24:875641	5.20248	6.02141	0.863997
CEN700	24:876206	4.44519	5.24785	0.84705
CEN700	24:876603	4.42377	5.26781	0.839774
CEN700	24:877475	4.44519	5.24785	0.84705
CEN700	24:877499	4.43202	5.25504	0.843385
CEN700	24:877580	4.44519	5.24785	0.84705
CEN700	24:879188	4.46272	5.24276	0.851216
CEN700	24:880980	4.44519	5.24785	0.84705
CEN700	24:882305	4.4856	5.23579	0.856719
CEN700	24:886694	4.80292	5.40954	0.887861
CEN700	24:887618	4.44519	5.24785	0.84705
CEN700	24:887696	4.44519	5.24785	0.84705
CEN700	24:888139	4.47419	5.23935	0.853959
CEN700	31:1474081	5.30485	-4.78418	1.10883
EN300	2:38052028	4.94507	-5.36068	0.922471
EN300	2:38099047	5.48925	-5.97996	0.917941
EN300	2:38131574	4.94563	5.36528	0.921784
EN300	2:38132015	4.8863	5.38458	0.907462
EN300	2:38132586	4.80425	5.40561	0.888753
EN300	2:38132914	4.77591	5.31496	0.898579
EN300	2:38134360	4.7187	5.45713	0.864685
EN300	2:38134895	4.84985	5.39381	0.899151
EN300	2:38135188	4.85768	5.38814	0.90155
EN300	2:38136362	4.85768	5.38814	0.90155
EN300	2:38136514	4.905	5.37557	0.912461
EN300	2:38136596	4.86876	5.38569	0.904018
EN300	2:38137431	4.86876	5.38569	0.904018
EN300	2:38137529	4.85768	5.38814	0.90155
EN300	2:38138295	4.85768	5.38814	0.90155
EN300	2:38139149	4.87612	5.38324	0.905797
EN300	2:38140590	4.85768	5.38814	0.90155
EN300	2:38140964	4.77901	5.41525	0.88251
EN300	2:38142511	4.88691	5.38079	0.908214
EN300	2:38143759	4.85236	5.39124	0.900045
EN300	2:38144393	4.91484	5.37321	0.914693
EN300	2:38144647	4.86876	5.38569	0.904018
EN300	2:38144699	4.87809	5.38416	0.906008
EN300	2:38145054	4.87612	5.38324	0.905797
EN300	2:38147128	4.85768	5.38814	0.90155
EN300	2:38147667	4.88691	5.38079	0.908214
EN300	2:38147672	4.88691	5.38079	0.908214
EN300	2:38147691	4.8674	5.38682	0.903576
EN300	2:38147719	4.85768	5.38814	0.90155
EN300	2:38147757	4.85768	5.38814	0.90155
EN300	2:38147837	4.87612	5.38324	0.905797
EN300	2:38147843	4.87612	5.38324	0.905797
EN300	2:38148006	4.80145	5.40199	0.88883
EN300	2:38150029	4.85768	5.38814	0.90155
EN300	2:38150619	4.86876	5.38569	0.904018
EN300	2:38150787	4.91484	5.37321	0.914693
EN300	2:38150981	4.86876	5.38569	0.904018
EN300	2:38162568	4.8863	5.38458	0.907462
EN300	2:38163923	4.87557	5.38696	0.905069
EN300	2:38163995	4.87557	5.38696	0.905069
EN300	2:38166781	4.93559	5.36683	0.919647
EN300	2:38168269	4.85768	5.38814	0.90155
EN300	2:38168572	4.87612	5.38324	0.905797
EN300	2:38169221	4.85182	5.38952	0.900232
EN300	2:38171983	4.86876	5.38569	0.904018
EN300	2:38174553	5.14488	5.6787	0.905996
EN300	2:38177859	4.95295	5.36529	0.923147
EN300	2:38178746	4.86185	5.38674	0.902559
EN300	2:38178751	4.8053	5.27981	0.910127
EN300	2:38179923	4.86876	5.38569	0.904018
EN300	2:38180255	4.84033	5.39281	0.897552
EN300	2:38180299	4.86876	5.38569	0.904018
EN300	2:38180514	4.85768	5.38814	0.90155
EN300	2:38180622	4.80574	5.40285	0.889482
EN300	2:38180667	4.78531	5.41634	0.883495
EN300	2:38180870	4.85768	5.38814	0.90155
EN300	2:38181889	4.68041	5.44628	0.859377
EN300	2:38182082	4.8863	5.38458	0.907462
EN300	2:38182168	4.92064	5.37474	0.915512
EN300	2:38182474	4.83801	5.39607	0.89658
EN300	2:38182484	4.92816	5.51835	0.89305
EN300	2:38182549	4.89432	5.37951	0.909808
EN300	2:38185553	4.86876	5.38569	0.904018
EN300	2:38194595	4.90395	5.3798	0.911549
EN300	2:38195904	4.88291	5.3832	0.907065
EN300	2:38197118	4.85768	5.38814	0.90155
EN300	2:38197419	4.86876	5.38569	0.904018
EN300	2:38200681	4.97891	5.6938	0.874444
EN300	2:38201857	4.99285	5.34562	0.934008
EN300	2:38204523	4.86876	5.38569	0.904018
EN300	2:38205604	4.89992	5.37884	0.910962
EN300	2:38205772	4.86876	5.38569	0.904018
EN300	2:38206833	4.868	5.38678	0.903694
EN300	2:38207014	4.88691	5.38079	0.908214
EN300	2:90422249	4.46306	5.57844	0.800055
EN300	3:77759065	5.03595	-5.29444	0.951177
EN300	3:77761091	5.04494	-5.29241	0.953241
EN300	3:77761205	5.08063	-5.28148	0.961971
EN300	3:77761660	5.05874	-5.28937	0.956397
EN300	3:77763452	5.05714	-5.30292	0.953652
EN300	3:77764592	5.02062	-5.2991	0.947448
EN300	3:77764825	5.00915	-5.31604	0.942271
EN300	3:77764880	5.05134	-5.29045	0.954803
EN300	3:77764906	4.99985	-5.3199	0.939839
EN300	3:77765537	5.02796	-5.2966	0.949281
EN300	3:77765791	5.0861	-5.29268	0.960969
EN300	3:77794951	5.05785	-5.28794	0.956488
EN300	3:77807561	5.47776	-5.4443	1.00615
EN300	3:77812470	5.02038	-5.29751	0.947687
EN300	3:77812653	5.01184	-5.30105	0.945443
EN300	3:77821827	5.00485	-5.30218	0.943923
EN300	4:76080226	5.46809	-5.60301	0.97592
EN300	4:76081354	5.47052	-5.60452	0.976091
EN300	9:2448346	4.60557	5.25578	0.876287
EN300	10:3564781	4.66294	5.33014	0.874825
EN300	10:3576944	4.70755	-5.31028	0.886498
EN300	10:3585472	4.76087	-5.27672	0.90224
EN300	10:3606533	4.81322	-5.24704	0.917321
EN300	10:3607909	4.7752	-5.26017	0.907803
EN300	10:3608121	4.7752	-5.26017	0.907803
EN300	10:3609545	4.79209	-5.25318	0.912226
EN300	10:3609550	4.79209	-5.25318	0.912226
EN300	10:3609558	4.79209	-5.25318	0.912226
EN300	10:3609606	4.79209	-5.25318	0.912226
EN300	10:3609934	4.77676	-5.26064	0.908019
EN300	10:3610787	4.75866	-5.26586	0.903681
EN300	10:3611288	4.7752	-5.26017	0.907803
EN300	10:3611572	4.83675	-5.23689	0.923592
EN300	10:3611699	4.78132	-5.25747	0.909434
EN300	10:3611847	4.7752	-5.26017	0.907803
EN300	10:3612296	4.74397	-5.27188	0.899863
EN300	10:3612593	4.72689	-5.27865	0.895473
EN300	10:3612608	4.71214	-5.28368	0.891829
EN300	10:3612747	4.77266	-5.26181	0.907038
EN300	10:3614672	4.8298	-5.23991	0.921733
EN300	10:3615124	4.83728	-5.33025	0.907515
EN300	18:4939404	3.6532	-5.33721	0.684477
EN300	18:4939422	3.99298	-5.46841	0.73019
EN300	18:4964843	3.35846	-5.21449	0.644063
EN300	18:5036728	3.77828	-5.30989	0.711555
EN300	18:5103878	3.92552	5.59436	0.701692
EN300	18:5108524	3.92552	-5.59436	0.701692
EN300	22:4305488	4.65284	-5.56636	0.835886
EN300	22:4305501	4.41925	-5.36833	0.823208
EN300	22:4310372	4.76548	-5.71294	0.834155
EN300	22:4313456	4.29503	-5.34793	0.80312
EN300	22:4313798	4.76622	-5.71429	0.834088
EN300	22:4393749	4.62841	-6.04481	0.765683
EN300	22:4403814	5.42259	-6.89495	0.786458
EN300	22:4412782	4.52228	-5.9934	0.754543
EN300	22:4412816	4.57994	-5.98998	0.7646
EN300	22:4423500	4.08906	-5.51778	0.74107
EN300	22:4427750	5.3522	-5.99102	0.89337
EN300	22:4428237	4.78372	-5.35035	0.894095
EN300	22:4430044	4.97148	-5.61635	0.88518
EN300	22:4430400	4.98021	-5.61574	0.886831
EN300	22:4438335	4.79496	-5.65018	0.848638
EN300	22:4438400	4.33574	-5.24483	0.826669
EN300_500	1:80482589	5.53192	-5.95253	0.929339
EN300_500	1:80512821	5.05336	-5.5137	0.91651
EN300_500	1:80526226	5.52022	-5.96047	0.926138
EN300_500	1:80526366	5.53146	-5.95502	0.928873
EN300_500	1:80527202	4.8393	-5.19821	0.930955
EN300_500	1:80527682	5.53146	-5.95502	0.928873
EN300_500	1:80527967	4.82283	-5.20392	0.926769
EN300_500	1:80528001	5.53146	-5.95502	0.928873
EN300_500	1:80528011	5.53146	-5.95502	0.928873
EN300_500	1:80528031	5.53146	-5.95502	0.928873
EN300_500	1:80528070	5.53146	-5.95502	0.928873
EN300_500	1:80528103	5.57675	-5.94034	0.938793
EN300_500	1:80528130	5.53248	-5.9537	0.929251
EN300_500	1:80528505	5.54612	-5.95143	0.931897
EN300_500	1:80533405	5.53146	-5.95502	0.928873
EN300_500	1:80533859	5.53146	-5.95502	0.928873
EN300_500	1:80541002	5.53239	-5.95561	0.928938
EN300_500	1:130333273	4.61695	-5.3584	0.861628
EN300_500	3:109269030	5.29912	-5.41461	0.978671
EN300_500	4:20979653	3.97095	-5.16012	0.769546
EN300_500	4:21151198	4.60441	-5.85415	0.786521
EN300_500	7:22348686	5.94354	-6.2724	0.94757
EN300_500	8:6893504	4.39523	-5.38681	0.815924
EN300_500	8:8441196	5.06412	-5.51227	0.9187
EN300_500	8:8477672	4.66888	-5.15119	0.906369
EN300_500	8:8504399	4.51062	-5.12475	0.880164
EN300_500	8:8506028	4.46578	-5.10413	0.874935
EN300_500	8:8543025	4.90793	-5.42186	0.905211
EN300_500	8:8646918	4.66848	-5.16179	0.90443
EN300_500	8:23109297	5.10794	-5.09874	1.0018
EN300_500	13:10430133	4.63829	-5.38043	0.862067
EN300_500	13:10433328	4.78851	-5.33497	0.89757
EN300_500	13:10437907	4.74066	-5.35135	0.885881
EN300_500	13:10438109	4.70525	-5.3246	0.883681
EN300_500	13:10438749	4.63228	-5.38368	0.86043
EN300_500	13:10439550	4.63059	-5.3832	0.860193
EN300_500	13:10440305	4.80319	-5.33165	0.900882
EN300_500	13:10440901	4.61209	-5.3899	0.855691
EN300_500	13:10441595	4.78307	-5.33632	0.896324
EN300_500	13:10442893	4.26476	-5.09467	0.837102
EN300_500	13:10442902	4.26476	-5.09467	0.837102
EN300_500	13:10444269	4.58227	-5.3977	0.84893
EN300_500	13:10444466	4.76297	-5.34304	0.891434
EN300_500	13:10444961	4.66122	-5.37423	0.867328
EN300_500	13:10445089	4.61876	-5.38715	0.857366
EN300_500	13:10445100	4.34433	5.13657	0.845765
EN300_500	13:10445236	4.82394	-5.32222	0.906377
EN300_500	13:10446288	4.6193	-5.38808	0.857318
EN300_500	13:10447169	4.41818	-5.21724	0.846842
EN300_500	13:10447521	4.63059	-5.3832	0.860193
EN300_500	13:10449977	4.28146	5.10094	0.839347
EN300_500	13:10450678	4.63559	-5.3809	0.86149
EN300_500	13:10455278	4.58974	-5.3968	0.850456
EN300_500	13:10455368	4.76135	-5.34104	0.891465
EN300_500	13:10492922	4.2701	-5.08922	0.839048
EN300_500	13:10939169	4.52834	-5.15801	0.877924
EN300_500	13:10939728	4.51382	-5.16093	0.874614
EN300_500	13:10940518	4.51382	-5.16093	0.874614
EN300_500	13:10941385	4.68481	-5.10879	0.91701
EN300_500	13:10942345	4.34374	-5.2136	0.833156
EN300_500	13:10942377	4.34634	-5.21659	0.833176
EN300_500	13:10942454	4.49499	-5.16663	0.870004
EN300_500	13:10942810	4.54387	-5.15125	0.882091
EN300_500	13:10943126	4.73053	5.09847	0.927833
EN300_500	13:10957778	4.68562	-5.10895	0.91714
EN300_500	13:10978811	4.66369	-5.11464	0.911832
EN300_500	13:10997114	4.53407	-5.15508	0.879534
EN300_500	13:10999262	4.66217	-5.11462	0.911538
EN300_500	13:11000385	4.49705	-5.16583	0.870538
EN300_500	13:11001392	4.34978	-5.2148	0.834122
EN300_500	13:11004282	4.49705	-5.16583	0.870538
EN300_500	13:11006765	4.49616	-5.16433	0.870618
EN300_500	13:11008634	4.49616	-5.16433	0.870618
EN300_500	13:11008644	4.49616	-5.16433	0.870618
EN300_500	13:11010906	4.51783	-5.15935	0.875659
EN300_500	13:11011183	4.51715	-5.16107	0.875235
EN300_500	13:11011824	4.51783	-5.15935	0.875659
EN300_500	13:11011911	4.49705	-5.16583	0.870538
EN300_500	13:11012646	4.49705	-5.16583	0.870538
EN300_500	13:11012674	4.43503	-5.18359	0.85559
EN300_500	13:11013404	4.66955	-5.11214	0.913424
EN300_500	13:11014496	4.49616	-5.16433	0.870618
EN300_500	13:11017135	4.66955	-5.11214	0.913424
EN300_500	13:11017730	4.49616	-5.16433	0.870618
EN300_500	13:11017830	4.4496	-5.1847	0.858217
EN300_500	13:11018476	4.76033	-5.15049	0.924248
EN300_500	13:11019221	4.51681	-5.15803	0.875685
EN300_500	13:11019366	4.66955	-5.11214	0.913424
EN300_500	13:11019556	4.61182	-5.12981	0.899024
EN300_500	13:11019626	4.51723	-5.15907	0.87559
EN300_500	13:11019706	4.49654	-5.16534	0.870522
EN300_500	13:11019711	4.51723	-5.15907	0.87559
EN300_500	13:11020048	4.66884	-5.11208	0.913296
EN300_500	13:11020649	4.51681	-5.15803	0.875685
EN300_500	13:11020731	4.65735	-5.11547	0.910444
EN300_500	13:11039901	4.51681	5.15803	0.875685
EN300_500	13:11040165	4.54244	5.14977	0.882067
EN300_500	13:11041377	4.51681	5.15803	0.875685
EN300_500	13:11043156	4.49616	5.16433	0.870618
EN300_500	13:11044960	4.52004	5.16021	0.875941
EN300_500	13:11046181	4.49616	5.16433	0.870618
EN300_500	13:11049843	4.47686	5.17455	0.865169
EN300_500	13:11050012	4.51783	5.15935	0.875659
EN300_500	13:11050444	4.51681	5.15803	0.875685
EN300_500	13:11050558	4.44407	5.17988	0.857948
EN300_500	13:11052936	4.45449	-5.17701	0.860437
EN300_500	13:11053832	4.41691	5.18919	0.851175
EN300_500	13:11053910	4.37128	5.20583	0.839689
EN300_500	13:11054395	4.56817	5.14478	0.887923
EN300_500	13:11054618	4.58881	5.13758	0.893185
EN300_500	13:11056263	4.43742	5.18304	0.856142
EN300_500	13:11056762	4.43932	5.18509	0.85617
EN300_500	13:11057186	4.58881	5.13871	0.892989
EN300_500	13:11058422	4.41691	5.18919	0.851175
EN300_500	13:11063082	4.44817	5.18305	0.858215
EN300_500	13:11063088	4.43765	-5.18589	0.855716
EN300_500	13:11063196	4.58881	-5.13758	0.893185
EN300_500	13:11063915	4.58899	-5.13827	0.8931
EN300_500	13:11064365	4.43742	-5.18304	0.856142
EN300_500	13:11064827	4.43932	5.18509	0.85617
EN300_500	13:11065471	4.49912	-5.16717	0.870713
EN300_500	13:11066987	4.39213	-5.19548	0.845375
EN300_500	13:11068514	4.46676	-5.17525	0.8631
EN300_500	13:11070111	4.39279	-5.19607	0.845406
EN300_500	13:11071703	4.41691	-5.18919	0.851175
EN300_500	13:11072252	4.58881	-5.13758	0.893185
EN300_500	13:11073934	4.45069	-5.17878	0.859409
EN300_500	13:11074267	4.41691	-5.18919	0.851175
EN300_500	13:11074594	4.41675	-5.18685	0.851528
EN300_500	13:11074813	4.43742	-5.18304	0.856142
EN300_500	13:11075411	4.41862	-5.19144	0.851136
EN300_500	13:11075506	4.41862	-5.19144	0.851136
EN300_500	13:11078756	4.40875	-5.1915	0.849225
EN300_500	13:11079070	4.43932	-5.18509	0.85617
EN300_500	13:11079583	4.40875	-5.1915	0.849225
EN300_500	13:11079585	4.4294	-5.18542	0.854203
EN300_500	13:11079801	4.50191	-5.16714	0.871258
EN300_500	13:11080726	4.40583	-5.1938	0.848286
EN300_500	13:11081516	4.41691	-5.18919	0.851175
EN300_500	13:11082948	4.48685	5.17571	0.866905
EN300_500	13:11083429	4.41827	-5.19121	0.851106
EN300_500	13:11083648	4.3713	-5.20576	0.839704
EN300_500	13:11083727	4.41612	-5.18897	0.851059
EN300_500	13:11083752	4.38717	-5.19932	0.843797
EN300_500	13:11083765	4.41724	-5.18986	0.851129
EN300_500	13:11085123	4.37452	-5.20165	0.840987
EN300_500	13:11085584	4.41827	-5.19121	0.851106
EN300_500	13:11087886	4.2648	5.23954	0.813965
EN300_500	13:11088327	4.39567	-5.19512	0.846115
EN300_500	13:11088330	4.39567	-5.19512	0.846115
EN300_500	13:11088455	4.39567	-5.19512	0.846115
EN300_500	13:11089447	4.54744	-5.15069	0.88288
EN300_500	13:11092658	4.41612	5.18897	0.851059
EN300_500	13:11092663	4.47509	5.1744	0.864852
EN300_500	13:11094309	4.41612	5.18897	0.851059
EN300_500	13:11096715	4.46714	5.17681	0.862914
EN300_500	13:11336226	4.12242	5.13127	0.803392
EN300_500	16:596268	5.17703	-5.25004	0.986093
EN300_500	17:313599	4.63698	-5.83884	0.794161
EN300_500	17:532594	4.10273	-5.19614	0.789573
EN300_500	17:540449	4.9182	-5.76906	0.852513
EN300_500	17:572129	4.5121	-5.86558	0.76925
EN300_500	17:644033	5.01186	-5.74881	0.871808
EN300_500	17:669715	4.33966	-5.25565	0.825713
EN300_500	17:669726	4.31119	-5.26176	0.819344
EN300_500	17:719096	4.35591	-5.16969	0.842586
EN300_500	17:719389	4.35591	-5.16969	0.842586
EN300_500	17:720695	4.35591	-5.16969	0.842586
EN300_500	17:724378	4.5203	-5.12952	0.881233
EN300_500	17:724493	4.4898	-5.13604	0.874175
EN300_500	17:724626	4.37046	-5.16746	0.845766
EN300_500	17:727192	4.32238	-5.1751	0.835226
EN300_500	17:783392	4.11231	5.40887	0.76029
EN300_500	23:1539854	3.44856	-5.10001	0.676187
EN300_500	23:4257833	5.11831	-5.23131	0.978399
EN300_500	24:506253	5.0013	6.20144	0.806474
EN300_500	24:800207	4.81749	5.78932	0.832134
EN300_500	24:800989	4.81749	5.78932	0.832134
EN300_500	24:801000	4.81749	5.78932	0.832134
EN300_500	24:801192	4.98032	5.73527	0.868367
EN300_500	24:801733	4.4909	5.30439	0.846638
EN300_500	24:803668	4.81749	5.78932	0.832134
EN300_500	24:803752	4.81857	5.79002	0.83222
EN300_500	24:805528	4.31586	5.36577	0.804332
EN300_500	24:805685	4.9916	5.73149	0.870908
EN300_500	24:806161	4.95915	5.74074	0.863852
EN300_500	24:837742	4.26553	5.39834	0.790156
EN300_500	24:843116	4.7939	5.79381	0.827418
EN300_500	24:843271	4.7939	5.79381	0.827418
EN300_500	24:843956	4.98962	5.7288	0.870971
EN300_500	24:844838	4.91207	5.75431	0.853633
EN300_500	24:845217	4.93675	5.74592	0.859175
EN300_500	24:846787	4.05011	5.17509	0.782616
EN300_500	24:847270	4.7939	5.79381	0.827418
EN300_500	24:847536	4.40671	5.44784	0.808891
EN300_500	24:847943	4.23477	5.11843	0.827357
EN300_500	24:848179	4.09389	5.16407	0.792764
EN300_500	24:848183	4.10937	5.16057	0.796302
EN300_500	24:848400	4.06226	5.172	0.785433
EN300_500	24:850986	4.22585	5.3116	0.795589
EN300_500	24:851215	4.7939	5.79381	0.827418
EN300_500	24:852155	4.7939	5.79381	0.827418
EN300_500	24:854459	4.76949	5.80212	0.822025
EN300_500	24:854491	4.83836	5.78151	0.836868
EN300_500	24:857398	4.87847	5.76863	0.84569
EN300_500	24:857526	4.32902	5.35033	0.809113
EN300_500	24:857712	4.35151	5.52068	0.78822
EN300_500	24:857959	4.85591	5.70809	0.850707
EN300_500	24:858360	4.7939	5.79381	0.827418
EN300_500	24:859240	4.8069	5.79182	0.829946
EN300_500	24:859483	4.7939	5.79381	0.827418
EN300_500	24:859606	4.7591	5.80642	0.819627
EN300_500	24:859643	4.79014	5.79775	0.826207
EN300_500	24:859701	4.84522	5.77778	0.838595
EN300_500	24:859759	4.7939	5.79381	0.827418
EN300_500	24:860692	4.7939	5.79381	0.827418
EN300_500	24:860722	4.93675	5.74592	0.859175
EN300_500	24:861739	4.81801	5.7872	0.832529
EN300_500	24:864350	4.7939	5.79381	0.827418
EN300_500	24:864413	4.70502	5.82702	0.807449
EN300_500	24:864514	4.90433	5.75814	0.851721
EN300_500	24:864544	4.77513	5.79954	0.823364
EN300_500	24:865906	4.31987	5.36117	0.80577
EN300_500	24:865950	4.09106	5.17902	0.789929
EN300_500	24:866729	4.22352	5.26142	0.802734
EN300_500	24:871853	4.94706	5.74405	0.861249
EN300_500	24:873879	4.84307	5.77793	0.838202
EN300_500	24:874910	4.7939	5.79381	0.827418
EN300_500	24:875264	4.80729	5.7914	0.830074
EN300_500	24:875547	4.21014	5.25128	0.801736
EN300_500	24:875641	5.80699	6.92035	0.839118
EN300_500	24:876206	4.7939	5.79381	0.827418
EN300_500	24:876387	4.47399	5.51208	0.81167
EN300_500	24:876442	4.59784	5.4359	0.845829
EN300_500	24:876603	4.71459	5.83036	0.808628
EN300_500	24:877475	4.7939	5.79381	0.827418
EN300_500	24:877499	4.7542	5.80917	0.818396
EN300_500	24:877580	4.79273	5.79341	0.827273
EN300_500	24:879188	4.82624	5.78437	0.834359
EN300_500	24:880620	4.37065	5.46258	0.800107
EN300_500	24:880980	4.7939	5.79381	0.827418
EN300_500	24:881707	4.10995	5.16018	0.796474
EN300_500	24:881714	4.10353	5.16182	0.794977
EN300_500	24:882267	4.31704	5.36163	0.805173
EN300_500	24:882305	4.82771	5.78442	0.834606
EN300_500	24:884450	4.93675	5.74592	0.859175
EN300_500	24:886087	4.09389	5.16407	0.792764
EN300_500	24:886694	5.04468	5.85761	0.861218
EN300_500	24:887618	4.7939	5.79381	0.827418
EN300_500	24:887696	4.7939	5.79381	0.827418
EN300_500	24:887881	4.23038	5.40821	0.782214
EN300_500	24:888139	4.83935	5.78024	0.837223
EN300_500	33:1232139	4.65499	-5.21423	0.892747
EN400	2:68831504	5.56668	-5.1484	1.08124
EN400	2:68832626	5.44263	-4.96971	1.09516
EN400	2:69143258	5.43343	-4.9769	1.09173
EN400	2:69158982	5.43713	-4.96645	1.09477
EN400	2:69179325	5.59822	-5.134	1.09042
EN400	2:69215241	5.45787	4.95862	1.10068
EN400	2:69215700	5.43647	4.96374	1.09524
EN400	2:69215907	5.60665	5.12828	1.09328
EN400	2:69216948	5.43481	5.04646	1.07695
EN400	2:69218288	5.66606	5.04849	1.12233
EN400	2:69220643	5.59939	-5.12869	1.09178
EN400	2:69232589	5.57165	-4.92799	1.13061
EN400	2:69233296	5.45444	-4.96103	1.09946
EN400	2:69234099	5.4317	-4.96658	1.09365
EN400	2:69236237	5.43901	-4.96268	1.09598
EN400	2:69290121	5.43638	-4.97461	1.09283
EN400	2:69290416	5.46803	-4.96034	1.10235
EN400	7:22348686	5.83114	-5.93319	0.9828
EN500	1:27017648	-4.81001	4.14929	1.15924
EN500	1:27018551	-4.8283	4.15316	1.16256
EN500	1:27019585	-4.81001	4.14929	1.15924
EN500	1:27021057	-4.81001	4.14929	1.15924
EN500	1:27021115	-4.81001	4.14929	1.15924
EN500	1:34937865	2.72433	-4.70737	0.578737
EN500	1:35175716	4.4503	-4.71574	0.943712
EN500	1:49635670	4.97876	-5.11838	0.972722
EN500	1:49678726	4.73553	-4.83892	0.978634
EN500	1:49678741	4.73553	-4.83892	0.978634
EN500	1:74853287	3.58588	4.82314	0.743474
EN500	1:74922101	3.74349	-5.06111	0.739658
EN500	1:75008123	3.5925	4.75157	0.756066
EN500	1:76302524	3.51862	4.66775	0.753815
EN500	1:76342954	3.75945	4.86033	0.773497
EN500	1:76387336	3.77379	4.93261	0.76507
EN500	1:76395898	3.59257	4.6767	0.768185
EN500	1:76399228	3.70299	4.77949	0.774767
EN500	1:76400865	4.00041	5.05668	0.791114
EN500	1:76692594	3.56756	-4.69689	0.759558
EN500	1:77437644	3.19805	5.09665	0.627481
EN500	1:77441981	3.0971	4.93192	0.62797
EN500	1:77443084	3.07557	5.10049	0.602995
EN500	1:77444885	3.13971	5.14471	0.610279
EN500	1:77445698	3.16008	5.12409	0.61671
EN500	1:77446240	3.08808	5.05429	0.610982
EN500	1:77446339	3.12114	4.97242	0.62769
EN500	1:77448698	3.23881	5.07118	0.63867
EN500	1:77449953	3.17868	5.09749	0.623577
EN500	1:77450662	3.21553	5.0974	0.630818
EN500	1:77452445	3.14812	5.16883	0.609059
EN500	1:77452854	3.11256	5.03259	0.618481
EN500	1:77452904	3.27625	5.05481	0.648145
EN500	1:80120352	3.7778	-4.82015	0.783752
EN500	1:80121366	3.68405	-4.72588	0.779548
EN500	1:80122260	3.87711	-4.94364	0.784262
EN500	1:80122276	3.87711	-4.94364	0.784262
EN500	1:80122347	3.76219	-4.82031	0.780487
EN500	1:80123207	4.03397	-5.00796	0.805512
EN500	1:80123498	3.95567	-5.03431	0.785742
EN500	1:80123830	3.96443	-5.03934	0.786696
EN500	1:80123945	4.01365	-5.0155	0.800249
EN500	1:80124105	3.97606	-5.0288	0.790658
EN500	1:80124150	3.99727	-5.01623	0.796867
EN500	1:80124587	3.98367	-5.02191	0.793258
EN500	1:80125128	3.99338	-5.02047	0.79542
EN500	1:80126621	3.78189	-4.81667	0.785167
EN500	1:80129500	3.97606	-5.0288	0.790658
EN500	1:80130663	3.99009	-5.023	0.794364
EN500	1:80130716	3.97606	-5.0288	0.790658
EN500	1:80130857	3.68807	-4.81429	0.766067
EN500	1:80131449	3.99727	-5.01623	0.796867
EN500	1:80132028	3.99009	-5.023	0.794364
EN500	1:80132227	3.99727	-5.01623	0.796867
EN500	1:80132730	3.67973	-4.74237	0.775926
EN500	1:80132733	3.76211	-4.71249	0.798327
EN500	1:80134085	3.99727	-5.01623	0.796867
EN500	1:80134922	3.97606	-5.0288	0.790658
EN500	1:80134941	4.0023	-5.02026	0.79723
EN500	1:80134982	4.0023	-5.02026	0.79723
EN500	1:80138667	3.97606	-5.0288	0.790658
EN500	1:80139178	3.99727	-5.01623	0.796867
EN500	1:80140087	3.99727	-5.01623	0.796867
EN500	1:80140150	3.99727	-5.01623	0.796867
EN500	1:80140944	3.98367	-5.02191	0.793258
EN500	1:80143791	4.00827	-5.0245	0.797745
EN500	1:80144276	3.88652	-5.06436	0.767426
EN500	1:80144968	3.89154	-4.93804	0.788074
EN500	1:80145239	4.01373	-5.01162	0.800885
EN500	1:80146127	3.76347	-4.79792	0.784396
EN500	1:80146134	3.73304	-4.80894	0.776271
EN500	1:80146864	3.99009	-5.023	0.794364
EN500	1:80302034	4.46728	-5.16847	0.864333
EN500	1:80419879	4.56514	-5.77733	0.790182
EN500	1:80421276	5.00814	-5.82678	0.859504
EN500	1:80421286	5.02432	-5.82117	0.863112
EN500	1:80421568	4.99132	-5.83273	0.855743
EN500	1:80427525	4.91673	-5.8549	0.839763
EN500	1:80427572	4.02354	-4.94466	0.813714
EN500	1:80427747	4.54601	-5.17586	0.87831
EN500	1:80427996	4.44899	-5.10423	0.871628
EN500	1:80429491	4.45412	-4.9262	0.90417
EN500	1:80434119	4.74747	-5.49269	0.864325
EN500	1:80434172	4.74747	-5.49269	0.864325
[truncated: 2,995 more rows]
